# Supplementary material for: Triphen­yl(tetra­hydro­furan)­aluminium(III)
Source: Acta Crystallogr Sect E Struct Rep Online. 2008 Oct 11;64(Pt 11):m1381. doi: 10.1107/S1600536808032091 (PMC2959725; doi:10.1107/S1600536808032091)
Supplement: Supplementary file 2 [file e-64-m1381-Isup2.hkl]

# 
# h,k,l, Fc-squared, Fo-squared, sigma(Fo-squared) and status flag 
# 
data_I
_shelx_title ' gau025m in P2(1)/c' 
_shelx_refln_list_code          4 
_shelx_F_calc_maximum      142.27 
_exptl_crystal_F_000       704.00 
_reflns_d_resolution_high  0.8096 
 
loop_ 
 _symmetry_equiv_pos_as_xyz 
 'x, y, z' 
 '-x, y+1/2, -z+1/2' 
 '-x, -y, -z' 
 'x, -y-1/2, z-1/2' 
 
_cell_length_a     9.6491 
_cell_length_b    12.9663 
_cell_length_c    16.0379 
_cell_angle_alpha  90.000 
_cell_angle_beta  104.210 
_cell_angle_gamma  90.000 
 
_shelx_F_squared_multiplier     1.000 
 
loop_ 
 _refln_index_h 
 _refln_index_k 
 _refln_index_l 
 _refln_F_squared_calc 
 _refln_F_squared_meas 
 _refln_F_squared_sigma 
 _refln_observed_status 
   2   0   0    17191.53    17470.65    114.94 o 
   3   0   0      346.64      328.96     13.64 o 
   4   0   0     5354.42     5374.33     75.00 o 
   5   0   0      258.59      258.55      2.93 o 
   6   0   0       20.36       13.31      1.13 o 
   7   0   0      102.30       99.52      3.97 o 
   8   0   0      212.32      240.54      5.69 o 
   9   0   0      436.23      433.28      7.85 o 
  10   0   0      288.36      299.46      7.17 o 
  11   0   0        4.11        6.86      2.41 o 
   1   1   0     5068.85     5000.76     33.64 o 
   2   1   0     7225.83     7560.89    132.45 o 
   3   1   0       91.10       87.27      1.49 o 
   4   1   0       26.92       42.38      1.05 o 
   5   1   0      152.80      166.16      3.72 o 
   6   1   0      177.90      152.78      1.89 o 
   7   1   0      740.45      715.33      7.66 o 
   8   1   0      438.04      433.40      5.24 o 
   9   1   0        0.76        0.55      1.38 o 
  10   1   0      219.32      212.59      4.34 o 
  11   1   0       37.53       30.88      3.10 o 
   0   2   0     1326.31     1540.80     11.10 o 
   1   2   0     6605.39     7079.86     35.02 o 
   2   2   0     2586.95     2768.19     30.96 o 
   3   2   0     1583.48     1574.85     20.32 o 
   4   2   0     1515.28     1589.67     16.84 o 
   5   2   0      578.54      547.68      5.21 o 
   6   2   0      174.98      164.54      2.59 o 
   7   2   0       21.22       22.71      1.54 o 
   8   2   0      185.13      174.90      3.57 o 
   9   2   0      182.19      186.00      3.92 o 
  10   2   0       37.92       39.34      2.68 o 
  11   2   0       34.44       41.11      2.86 o 
   1   3   0     3676.77     3742.07     24.87 o 
   2   3   0     1889.29     1865.97     11.34 o 
   3   3   0      843.32      953.03     11.70 o 
   4   3   0      421.23      435.84      3.18 o 
   5   3   0      963.38      991.44     15.57 o 
   6   3   0      113.22      112.93      2.27 o 
   7   3   0      164.04      158.38      4.51 o 
   8   3   0       65.15       61.03      2.07 o 
   9   3   0        0.00       -0.90      2.21 o 
  10   3   0        9.73        8.31      1.72 o 
  11   3   0       29.02       31.77      2.86 o 
   0   4   0     2582.80     2464.39     45.19 o 
   1   4   0      323.89      399.14      6.91 o 
   2   4   0      804.57      804.20      9.40 o 
   3   4   0      380.11      422.89      6.73 o 
   4   4   0      532.28      517.66     18.58 o 
   5   4   0      316.61      312.26      3.08 o 
   6   4   0       65.84       72.61      2.04 o 
   7   4   0        2.19        2.72      1.00 o 
   8   4   0        9.03        7.20      1.16 o 
   9   4   0       68.30       66.46      2.85 o 
  10   4   0        1.28        0.05      1.42 o 
  11   4   0        0.92        0.11      1.68 o 
   1   5   0     2184.75     2473.80     23.13 o 
   2   5   0      117.19      165.60      2.19 o 
   3   5   0      196.58      214.64      2.70 o 
   4   5   0        4.87        2.55      0.70 o 
   5   5   0       17.01       23.53      1.58 o 
   6   5   0       12.91       14.68      1.16 o 
   7   5   0        0.63        0.25      0.98 o 
   8   5   0      106.30      101.82      2.48 o 
   9   5   0        1.71        1.58      1.19 o 
  10   5   0        0.01       -0.36      1.48 o 
   0   6   0        9.93       21.70      2.31 o 
   1   6   0      498.18      528.29      6.76 o 
   2   6   0       45.71       56.13      1.30 o 
   3   6   0      282.19      274.45      1.53 o 
   4   6   0      116.83      125.17      2.07 o 
   5   6   0       34.50       39.34      1.70 o 
   6   6   0       91.44       94.43      3.00 o 
   7   6   0       53.02       53.11      2.07 o 
   8   6   0        0.01       -0.65      1.00 o 
   9   6   0       14.57       17.27      1.52 o 
  10   6   0       27.33       29.32      6.53 o 
   1   7   0     1043.47     1002.29     12.68 o 
   2   7   0      207.64      251.45      4.20 o 
   3   7   0      121.23      150.96      5.28 o 
   4   7   0       18.99       24.09      2.11 o 
   5   7   0       55.27       53.04      2.17 o 
   6   7   0       32.28       25.70      1.57 o 
   7   7   0        0.01        2.48      1.02 o 
   8   7   0       43.13       34.02      1.94 o 
   9   7   0        3.07        3.12      1.21 o 
  10   7   0        3.17        0.97      2.59 o 
   0   8   0      369.06      405.45     11.15 o 
   1   8   0       87.63       91.16      1.44 o 
   2   8   0      139.86      107.83      2.32 o 
   3   8   0        6.49        5.20      0.64 o 
   4   8   0        1.14        0.52      0.82 o 
   5   8   0       79.88       74.26      2.02 o 
   6   8   0       11.43        7.87      1.07 o 
   7   8   0        3.36        3.72      1.06 o 
   8   8   0        0.12       -0.17      1.49 o 
   9   8   0       74.92       70.92      4.07 o 
   1   9   0       66.01       91.87      1.57 o 
   2   9   0      130.57      129.61      1.80 o 
   3   9   0       49.25       48.25      5.90 o 
   4   9   0        0.83        3.33      1.30 o 
   5   9   0        0.02        0.15      0.85 o 
   6   9   0        0.14        1.19      1.41 o 
   7   9   0       68.65       70.77      3.93 o 
   8   9   0       96.99      103.79     10.55 o 
   9   9   0        0.19       -0.48      1.63 o 
   0  10   0      221.05      226.27      8.02 o 
   1  10   0       49.76       52.56      1.44 o 
   2  10   0        2.04        1.10      0.66 o 
   3  10   0        2.85        1.86      1.35 o 
   4  10   0       56.58       62.71      4.44 o 
   5  10   0        9.57       11.13      1.89 o 
   6  10   0        4.72        3.63      1.50 o 
   7  10   0        0.04       -1.33      1.58 o 
   8  10   0        9.71       10.20      1.92 o 
   9  10   0        1.16       -2.04      2.04 o 
   1  11   0      105.83      124.23      2.42 o 
   2  11   0       19.50       26.47      1.58 o 
   3  11   0        7.49        6.12      1.39 o 
   4  11   0      140.81      138.65      4.84 o 
   5  11   0        0.01       -1.09      1.33 o 
   6  11   0       67.53       65.31      5.55 o 
   7  11   0        4.82        5.70      1.72 o 
   8  11   0        6.77        6.33      1.78 o 
   0  12   0        9.82        9.26      1.44 o 
   1  12   0        0.68        0.55      0.81 o 
   2  12   0        0.10        0.34      1.17 o 
   3  12   0       12.68       11.09      1.61 o 
   4  12   0       10.47       10.48      2.00 o 
   5  12   0       31.53       29.90      2.31 o 
   6  12   0        2.86        1.19      1.56 o 
   7  12   0        2.36        1.74      1.62 o 
   1  13   0       25.50       27.40      2.16 o 
   2  13   0        0.94        0.82      1.33 o 
   3  13   0        2.20        2.43      1.56 o 
   4  13   0        8.05        8.28      1.70 o 
   5  13   0        2.64        2.15      1.64 o 
   6  13   0        7.79       10.06      2.08 o 
   0  14   0        0.01        0.19      1.83 o 
   1  14   0       40.22       50.13      2.72 o 
   2  14   0       26.25       32.88      2.65 o 
   3  14   0       15.24       18.42      3.29 o 
   4  14   0       21.33       24.14      2.20 o 
   5  14   0        9.99       10.41      2.65 o 
   1  15   0        1.07        1.56      1.47 o 
   2  15   0       24.76       25.97      2.26 o 
   3  15   0       20.04       23.60      2.24 o 
   4  15   0       17.49       25.11      3.37 o 
 -11   1   1        0.55        1.48      1.61 o 
 -10   1   1       12.90        9.16      1.80 o 
  -9   1   1       22.47       19.57      1.83 o 
  -8   1   1      143.01      135.60      6.85 o 
  -7   1   1      139.84      152.73      2.54 o 
  -6   1   1       66.37       77.87      1.56 o 
  -5   1   1      401.18      390.94      4.09 o 
  -4   1   1       54.14       79.51      2.15 o 
  -3   1   1     2723.87     2727.99    113.46 o 
  -2   1   1     1296.53     1358.09     40.15 o 
   0   1   1      490.76      406.21      2.61 o 
   1   1   1      464.56      399.63      3.65 o 
   2   1   1      583.81      668.75      7.81 o 
   3   1   1        0.28        0.66      0.37 o 
   4   1   1      172.10      173.63      1.94 o 
   5   1   1       22.42       25.08      1.06 o 
   6   1   1       71.35       69.84      3.78 o 
   7   1   1      202.15      221.75      2.89 o 
   8   1   1        9.13        8.50      1.50 o 
   9   1   1        1.46        1.81      1.41 o 
  10   1   1       42.50       47.40      2.95 o 
  11   1   1       18.72       13.96      2.30 o 
 -11   2   1        2.83        2.64      1.71 o 
 -10   2   1       96.29      103.59      3.36 o 
  -9   2   1       43.92       49.96      2.66 o 
  -8   2   1       14.75       14.30      1.26 o 
  -7   2   1        6.81        7.83      1.06 o 
  -6   2   1      165.29      135.95      3.37 o 
  -5   2   1       21.34       25.44      1.11 o 
  -4   2   1      372.60      370.01      4.94 o 
  -3   2   1     4961.36     5033.33     63.74 o 
  -2   2   1      791.50      711.74     13.12 o 
  -1   2   1     2057.40     2075.65     18.32 o 
   0   2   1      750.24      895.07     16.36 o 
   2   2   1     4507.47     4494.83     48.75 o 
   3   2   1       42.65       56.20      1.47 o 
   4   2   1     1516.56     1466.82     11.03 o 
   5   2   1     1940.71     2063.41      7.43 o 
   6   2   1        2.01        3.80      0.88 o 
   7   2   1        0.13        1.00      0.98 o 
   8   2   1        9.40        9.95      1.69 o 
   9   2   1       49.86       53.11      2.70 o 
  10   2   1       33.72       33.85      2.70 o 
  11   2   1        0.06       -0.35      1.80 o 
 -11   3   1        2.17        2.84      1.66 o 
 -10   3   1        0.19       -0.60      1.42 o 
  -9   3   1        0.27       -0.99      1.25 o 
  -8   3   1       52.10       60.53      2.12 o 
  -7   3   1      123.86      122.73      3.96 o 
  -6   3   1      236.01      228.17      5.82 o 
  -5   3   1       32.02       33.76      1.11 o 
  -4   3   1      255.64      239.36      2.87 o 
  -3   3   1     2980.70     2853.97     23.16 o 
  -2   3   1       20.66       38.68      2.19 o 
  -1   3   1    16918.08    16659.55     87.40 o 
   0   3   1     2225.93     2336.58     20.95 o 
   1   3   1     1509.63     1725.41     12.41 o 
   2   3   1       89.26       98.39      1.46 o 
   3   3   1     1414.29     1544.22      6.58 o 
   4   3   1       66.84       42.93      1.41 o 
   5   3   1      166.13      213.20      2.55 o 
   6   3   1      211.49      223.46      2.83 o 
   7   3   1      167.18      171.59      2.76 o 
   8   3   1        1.68        1.22      1.04 o 
   9   3   1       18.22       17.46      2.54 o 
  10   3   1       18.56       17.17      2.03 o 
  11   3   1       39.34       41.86      2.90 o 
 -11   4   1       57.47       59.61      3.06 o 
 -10   4   1       49.79       53.42      2.89 o 
  -9   4   1       52.81       56.89      5.44 o 
  -8   4   1        1.34        1.96      1.05 o 
  -7   4   1       14.99       11.28      1.17 o 
  -6   4   1      133.55      115.03      2.27 o 
  -5   4   1     2237.01     2245.35     38.71 o 
  -4   4   1     2516.41     2561.48     19.48 o 
  -2   4   1     1111.94     1113.42      9.56 o 
  -1   4   1      333.20      292.01      2.91 o 
   0   4   1       22.23       16.78      1.51 o 
   1   4   1      820.78      955.47     33.99 o 
   2   4   1      701.75      755.49      8.35 o 
   3   4   1      383.94      406.01      2.94 o 
   4   4   1     1736.36     1744.99     24.37 o 
   5   4   1     1061.86     1064.41     16.30 o 
   6   4   1      143.73      144.07      2.48 o 
   7   4   1      264.96      261.13      5.63 o 
   8   4   1      101.14       95.79      2.43 o 
   9   4   1        0.36        0.10      1.33 o 
  10   4   1       36.44       47.51      4.48 o 
 -11   5   1       31.94       36.87      4.36 o 
 -10   5   1        0.20        0.18      1.84 o 
  -9   5   1       11.34       16.64      1.48 o 
  -8   5   1       79.23       75.94      2.28 o 
  -7   5   1      646.64      645.97      7.92 o 
  -6   5   1       83.48       86.45      4.26 o 
  -5   5   1      265.41      280.43      5.29 o 
  -4   5   1      181.79      183.78      1.63 o 
  -3   5   1     1526.06     1567.74      8.14 o 
  -2   5   1      914.79      801.77      7.04 o 
  -1   5   1      166.91      166.49      3.33 o 
   0   5   1      165.60      133.23      1.35 o 
   1   5   1     1068.32     1152.00     13.88 o 
   2   5   1      996.58     1159.78     10.73 o 
   3   5   1      170.11      195.57      2.16 o 
   4   5   1       10.14       15.43      0.94 o 
   5   5   1      389.28      343.65      5.33 o 
   6   5   1      289.27      286.82      3.29 o 
   7   5   1       23.61       20.86      1.40 o 
   8   5   1        2.19        2.00      1.07 o 
   9   5   1        0.35        0.40      1.36 o 
  10   5   1       48.39       46.81      3.68 o 
 -10   6   1       32.09       37.77      2.61 o 
  -9   6   1       59.57       60.97      2.26 o 
  -8   6   1       80.77       71.10      4.24 o 
  -7   6   1      242.58      241.17      5.46 o 
  -6   6   1      597.47      592.54      4.67 o 
  -5   6   1      194.44      192.31      2.56 o 
  -4   6   1      100.88       80.99      2.83 o 
  -3   6   1       66.51      102.90      1.66 o 
  -2   6   1        2.28        3.05      0.47 o 
  -1   6   1       80.43       60.00      1.39 o 
   0   6   1      621.90      668.43      8.22 o 
   1   6   1      652.15      738.00      4.91 o 
   2   6   1       33.92       31.31      1.01 o 
   3   6   1      397.21      425.66      7.82 o 
   4   6   1      331.76      308.42      2.97 o 
   5   6   1      430.57      414.80      8.49 o 
   6   6   1       21.05       17.15      1.28 o 
   7   6   1      278.98      249.03      5.46 o 
   8   6   1        9.80        9.49      1.26 o 
   9   6   1       34.62       35.29      2.03 o 
  10   6   1        0.41       -0.92      2.17 o 
 -10   7   1        5.82        6.64      1.90 o 
  -9   7   1        8.13        7.72      1.80 o 
  -8   7   1      158.25      148.20      6.67 o 
  -7   7   1      135.48      153.00      7.44 o 
  -6   7   1       34.20       27.68      3.85 o 
  -5   7   1        0.52        0.47      0.80 o 
  -4   7   1      179.16      206.28      3.79 o 
  -3   7   1      662.93      681.50      3.05 o 
  -2   7   1        5.64       10.15      0.65 o 
  -1   7   1        2.41        3.53      0.55 o 
   0   7   1       34.53       36.65      1.04 o 
   1   7   1       64.63       65.06      1.41 o 
   2   7   1      897.72     1011.33     19.10 o 
   3   7   1       17.78       21.99      0.89 o 
   4   7   1        0.65        2.22      0.85 o 
   5   7   1        0.08        0.71      0.86 o 
   6   7   1      224.82      230.01      6.62 o 
   7   7   1        0.05        0.83      1.20 o 
   8   7   1        6.56        5.17      1.18 o 
   9   7   1        3.62        1.88      1.15 o 
  10   7   1        4.72        4.17      1.73 o 
 -10   8   1        0.01       -0.62      2.11 o 
  -9   8   1       16.41       19.25      2.13 o 
  -8   8   1        3.99        7.40      1.70 o 
  -7   8   1        1.72        1.03      1.43 o 
  -6   8   1        0.14        1.07      0.90 o 
  -5   8   1      145.94      150.05      2.98 o 
  -4   8   1       26.15       28.80      1.84 o 
  -3   8   1       14.86       13.15      1.06 o 
  -2   8   1      217.20      245.82      2.30 o 
  -1   8   1       10.41       13.74      0.80 o 
   0   8   1      216.78      234.09      3.79 o 
   1   8   1       19.48       16.87      0.73 o 
   2   8   1        5.27        6.36      0.96 o 
   3   8   1       88.62      101.88      1.81 o 
   4   8   1        8.49        8.36      0.94 o 
   5   8   1        2.25        2.82      0.95 o 
   6   8   1       77.63       82.06      2.20 o 
   7   8   1       15.29       19.23      1.43 o 
   8   8   1        0.10        0.33      1.06 o 
   9   8   1        1.65       -0.59      1.12 o 
  -9   9   1        0.09        0.63      1.75 o 
  -8   9   1       12.11       11.38      2.46 o 
  -7   9   1        0.15       -0.05      1.40 o 
  -6   9   1        6.02        4.36      1.44 o 
  -5   9   1        7.71        4.16      1.63 o 
  -4   9   1        8.41        8.48      1.81 o 
  -3   9   1       27.27       25.71      1.47 o 
  -2   9   1       80.64       66.79      1.80 o 
  -1   9   1        2.59        1.27      0.60 o 
   0   9   1       15.45       20.95      0.91 o 
   1   9   1       65.96       84.03      1.96 o 
   2   9   1       15.54       15.92      0.79 o 
   3   9   1        6.98        4.52      1.00 o 
   4   9   1       80.34       74.20      2.66 o 
   5   9   1        5.17        3.14      0.98 o 
   6   9   1        8.95        8.31      1.14 o 
   7   9   1        1.96        2.26      1.55 o 
   8   9   1        1.68        1.73      1.60 o 
   9   9   1       12.06       14.67      2.74 o 
  -9  10   1       23.76       26.88      2.47 o 
  -8  10   1        3.83        3.68      1.70 o 
  -7  10   1       36.00       32.77      2.48 o 
  -6  10   1       19.73       21.52      1.88 o 
  -5  10   1       61.59       66.96      4.52 o 
  -4  10   1      194.08      165.20      4.98 o 
  -3  10   1       11.71        9.78      1.41 o 
  -2  10   1       31.86       27.38      1.40 o 
  -1  10   1      130.79      119.86      1.78 o 
   0  10   1      189.52      199.32      3.70 o 
   1  10   1       71.68       71.04      5.26 o 
   2  10   1        1.18        1.66      0.77 o 
   3  10   1       87.68       76.07      2.85 o 
   4  10   1       45.07       48.39      2.11 o 
   5  10   1       22.66       25.10      2.01 o 
   6  10   1       21.25       17.73      1.88 o 
   7  10   1        0.40       -1.32      1.50 o 
   8  10   1       19.63       26.13      2.24 o 
  -8  11   1       13.01       13.29      2.12 o 
  -7  11   1       46.05       39.89      2.66 o 
  -6  11   1       34.53       36.85      2.57 o 
  -5  11   1       10.59       12.37      1.68 o 
  -4  11   1       67.51       75.13      4.06 o 
  -3  11   1       20.32       18.47      1.66 o 
  -2  11   1       73.73       69.12      1.59 o 
  -1  11   1       19.21       16.26      0.94 o 
   0  11   1      111.52      120.11      3.58 o 
   1  11   1       83.82       87.50      2.57 o 
   2  11   1       47.80       60.44      3.71 o 
   3  11   1        1.81        1.27      1.27 o 
   4  11   1        0.70       -0.17      1.02 o 
   5  11   1        0.61       -1.06      1.06 o 
   6  11   1       25.06       32.76      2.92 o 
   7  11   1       16.26       17.04      1.92 o 
   8  11   1        6.30        4.78      1.49 o 
  -7  12   1        0.00       -0.96      1.54 o 
  -6  12   1       13.57       14.13      1.90 o 
  -5  12   1       37.23       35.21      5.39 o 
  -4  12   1       10.48       12.90      1.73 o 
  -3  12   1        0.13       -1.06      1.31 o 
  -2  12   1       11.94       12.41      3.42 o 
  -1  12   1       72.90       72.55      1.90 o 
   0  12   1      139.54      142.06      3.77 o 
   1  12   1        7.94        6.93      1.07 o 
   2  12   1        0.02        0.43      1.22 o 
   3  12   1      108.74      115.07      7.81 o 
   4  12   1      144.67      137.79     11.90 o 
   5  12   1       10.77        5.97      1.64 o 
   6  12   1        0.66        0.70      1.55 o 
   7  12   1        6.99        4.16      1.79 o 
  -6  13   1       14.33       13.71      2.75 o 
  -5  13   1        0.01        0.40      1.49 o 
  -4  13   1       50.25       56.50      4.00 o 
  -3  13   1       55.99       58.55      4.16 o 
  -2  13   1        0.50        0.06      1.31 o 
  -1  13   1        0.11       -0.66      0.96 o 
   0  13   1        0.03       -0.22      0.98 o 
   1  13   1        2.70        1.89      1.32 o 
   2  13   1       77.58       76.99      6.96 o 
   3  13   1       90.24       90.48      5.77 o 
   4  13   1        6.31       10.09      1.86 o 
   5  13   1       14.01       13.71      2.88 o 
   6  13   1       37.66       37.84      2.90 o 
  -5  14   1        1.16        3.51      1.94 o 
  -4  14   1        0.02       -0.23      1.45 o 
  -3  14   1        1.06        2.53      1.50 o 
  -2  14   1        7.91        8.05      1.60 o 
  -1  14   1        0.06       -0.34      1.30 o 
   0  14   1        0.41        0.74      1.06 o 
   1  14   1       44.22       39.78      3.04 o 
   2  14   1        1.11        0.36      1.45 o 
   3  14   1       26.51       21.25      2.05 o 
   4  14   1       12.67       12.09      1.90 o 
   5  14   1       19.60       19.51      2.19 o 
  -4  15   1        3.09        2.48      1.70 o 
  -3  15   1       14.37       21.34      2.14 o 
  -2  15   1        6.66        9.31      1.77 o 
  -1  15   1       20.08       20.66      2.93 o 
   0  15   1        0.13        1.98      2.00 o 
   1  15   1       31.08       28.29      2.25 o 
   2  15   1       13.95       13.57      1.96 o 
   3  15   1        5.25        7.08      1.83 o 
 -11   0   2      111.59      102.54      4.92 o 
 -10   0   2      257.05      250.41      6.35 o 
  -9   0   2      213.57      210.68      5.71 o 
  -8   0   2       41.77       45.16      3.41 o 
  -7   0   2      143.81      158.18      2.98 o 
  -6   0   2      465.59      464.85      4.32 o 
  -5   0   2     3044.03     3228.69     38.93 o 
  -4   0   2      219.73      258.43     10.61 o 
  -3   0   2      102.30       64.42      3.73 o 
  -2   0   2     4289.59     4664.14     28.67 o 
  -1   0   2     5684.54     5749.94     36.91 o 
   0   0   2    12979.19     8414.02     56.32 o 
   1   0   2     1600.71     1535.63     16.05 o 
   2   0   2      118.04       90.99      1.74 o 
   3   0   2      744.57      824.12     16.38 o 
   4   0   2       44.95       22.61      1.74 o 
   5   0   2      167.61      111.07     11.67 o 
   6   0   2      252.05      266.73      3.38 o 
   7   0   2       30.89       29.92      3.36 o 
   8   0   2      485.05      474.71      7.79 o 
   9   0   2      121.22      128.20      4.93 o 
  10   0   2       14.83       22.09      3.15 o 
  11   0   2       22.18       21.22      2.97 o 
 -11   1   2       14.39       13.99      2.09 o 
 -10   1   2        0.60        0.23      1.50 o 
  -9   1   2        6.47        8.12      1.73 o 
  -8   1   2       48.45       56.10      3.63 o 
  -7   1   2      690.65      706.89      6.11 o 
  -6   1   2      795.73      834.05      4.20 o 
  -5   1   2     1812.73     1945.81     13.03 o 
  -4   1   2     2239.76     2401.36     20.90 o 
  -3   1   2      816.62      808.06      7.40 o 
  -2   1   2    10739.14    10677.81     65.61 o 
  -1   1   2     2729.48     2624.64     61.21 o 
   0   1   2      767.41      942.64      6.29 o 
   1   1   2     1238.92     1250.17     61.53 o 
   2   1   2     1346.76     1250.14     12.86 o 
   3   1   2     1004.31     1164.72      6.59 o 
   4   1   2      672.25      707.33      6.33 o 
   5   1   2       85.61       70.41      1.28 o 
   6   1   2      416.77      404.08      4.88 o 
   7   1   2      420.31      368.92      4.63 o 
   8   1   2       65.90       69.24      2.75 o 
   9   1   2      124.03      118.76      3.43 o 
  10   1   2      121.46      118.58      3.61 o 
  11   1   2       27.97       33.78      2.85 o 
 -11   2   2       46.55       48.51      2.95 o 
 -10   2   2       93.48       89.32      3.22 o 
  -9   2   2       40.87       43.38      2.61 o 
  -8   2   2        3.47        1.36      1.01 o 
  -7   2   2       36.72       33.19      1.83 o 
  -6   2   2       28.11       37.02      1.50 o 
  -5   2   2     1122.64     1220.99     19.66 o 
  -4   2   2     1122.34     1299.95     48.90 o 
  -3   2   2      116.80       95.38      2.74 o 
  -2   2   2     1090.00      983.87     13.67 o 
  -1   2   2       71.50       42.12      3.13 o 
   0   2   2      823.95      877.76      9.90 o 
   1   2   2     8348.87     8364.22     29.34 o 
   2   2   2      286.35      388.68      9.13 o 
   3   2   2     1608.58     1601.73      7.44 o 
   4   2   2      760.24      725.59      2.90 o 
   5   2   2      523.06      501.89      2.82 o 
   6   2   2      171.70      151.19      4.40 o 
   7   2   2       54.08       59.06      1.97 o 
   8   2   2      247.08      249.91      9.04 o 
   9   2   2       35.66       35.45      4.42 o 
  10   2   2       10.37       12.59      1.99 o 
  11   2   2        4.14        7.57      2.00 o 
 -11   3   2        1.56        1.18      1.53 o 
 -10   3   2        0.01       -1.18      1.47 o 
  -9   3   2        1.53        0.36      1.36 o 
  -8   3   2       11.71        8.04      1.17 o 
  -7   3   2        3.98        4.26      1.01 o 
  -6   3   2      691.73      730.99      6.79 o 
  -5   3   2      943.45     1030.16     15.88 o 
  -4   3   2     2543.19     2761.85     38.92 o 
  -3   3   2      423.44      443.09      2.64 o 
  -2   3   2        1.01        4.20      1.00 o 
  -1   3   2    11957.57    11434.26     74.11 o 
   0   3   2     1073.03      985.75     22.81 o 
   1   3   2     6906.74     6491.49     19.25 o 
   2   3   2      185.91      116.77      2.58 o 
   3   3   2     1308.58     1382.51     11.14 o 
   4   3   2       15.20       20.72      1.30 o 
   5   3   2      213.66      251.91      2.78 o 
   6   3   2       95.44      100.00      3.50 o 
   7   3   2      159.14      146.05      2.58 o 
   8   3   2        2.97        2.63      2.23 o 
   9   3   2       27.11       27.80      2.21 o 
  10   3   2        0.44        1.86      1.64 o 
 -11   4   2        6.30        7.86      1.79 o 
 -10   4   2        3.97        1.77      2.11 o 
  -9   4   2        0.64       -1.25      1.25 o 
  -8   4   2       93.45       66.88      2.20 o 
  -7   4   2      268.63      219.06      3.02 o 
  -6   4   2      299.24      308.97      3.77 o 
  -5   4   2        8.03        8.95      0.61 o 
  -4   4   2      443.86      415.52     11.71 o 
  -3   4   2     1536.18     1606.94      9.66 o 
  -2   4   2       13.47       21.21      0.78 o 
  -1   4   2     1548.78     1519.86     13.95 o 
   0   4   2       66.37      102.70      1.48 o 
   1   4   2       22.80       19.08      0.90 o 
   2   4   2      571.99      597.96     12.51 o 
   3   4   2      126.74      121.81      4.36 o 
   4   4   2       36.79       45.31      2.17 o 
   5   4   2      178.57      207.62      2.68 o 
   6   4   2      498.76      471.52      6.08 o 
   7   4   2        8.25        8.69      1.16 o 
   8   4   2       48.16       46.01      2.03 o 
   9   4   2      104.00      114.50      3.34 o 
  10   4   2        0.96       -0.27      1.49 o 
 -11   5   2        6.83        9.18      1.96 o 
 -10   5   2       15.09       22.19      1.99 o 
  -9   5   2        6.77        6.22      1.28 o 
  -8   5   2        1.32        1.78      1.05 o 
  -7   5   2      130.26      118.47      2.48 o 
  -6   5   2        0.26        0.83      0.82 o 
  -5   5   2      233.36      228.27      2.67 o 
  -4   5   2     1768.22     1693.20     26.29 o 
  -3   5   2      534.23      568.32      5.58 o 
  -2   5   2      935.23     1036.28      6.23 o 
  -1   5   2      306.25      396.98      6.90 o 
   0   5   2      246.18      246.43      3.56 o 
   1   5   2       15.16       20.20      1.46 o 
   2   5   2      342.61      301.38      6.31 o 
   3   5   2      445.56      483.42      3.39 o 
   4   5   2      144.66      173.51      2.34 o 
   5   5   2      626.73      579.99      6.13 o 
   6   5   2       43.52       35.95      1.88 o 
   7   5   2      267.90      268.85      4.16 o 
   8   5   2       41.33       37.65      1.96 o 
   9   5   2        0.98        3.14      1.50 o 
  10   5   2        0.31       -0.08      1.56 o 
 -10   6   2        3.12        0.36      2.53 o 
  -9   6   2       13.20       16.89      1.49 o 
  -8   6   2       20.78       21.09      1.48 o 
  -7   6   2      153.05      150.55      4.80 o 
  -6   6   2      411.13      385.98      8.40 o 
  -5   6   2        3.92        8.17      1.21 o 
  -4   6   2      139.73      147.29      4.26 o 
  -3   6   2       50.81       46.95      1.25 o 
  -2   6   2      567.52      583.96      5.30 o 
  -1   6   2        8.81        9.84      1.31 o 
   0   6   2      128.30      162.89      3.04 o 
   1   6   2      766.13      778.69      3.61 o 
   2   6   2        1.73        2.90      0.56 o 
   3   6   2      160.85      164.32      4.79 o 
   4   6   2      126.92      113.16      2.07 o 
   5   6   2        5.04        3.59      0.95 o 
   6   6   2       35.46       36.70      1.88 o 
   7   6   2        0.78       -0.21      0.96 o 
   8   6   2       48.04       43.20      2.00 o 
   9   6   2       16.96       20.28      1.59 o 
  10   6   2        2.20       -0.26      1.51 o 
 -10   7   2       20.64       21.21      2.32 o 
  -9   7   2        0.37       -1.07      1.55 o 
  -8   7   2        0.00       -1.46      1.46 o 
  -7   7   2       16.22       16.10      1.27 o 
  -6   7   2       73.32       66.92      2.87 o 
  -5   7   2      128.49      130.75      3.48 o 
  -4   7   2      258.19      217.16      5.20 o 
  -3   7   2      238.13      192.06      1.69 o 
  -2   7   2       38.25       53.91      2.21 o 
  -1   7   2        8.68       11.96      1.06 o 
   0   7   2     1635.67     1620.20     20.50 o 
   1   7   2      872.33      821.30      4.85 o 
   2   7   2      103.15      162.50      2.84 o 
   3   7   2        2.40        2.74      0.52 o 
   4   7   2      279.95      274.78      4.75 o 
   5   7   2      432.48      423.74      6.82 o 
   6   7   2        9.14        7.62      1.12 o 
   7   7   2       47.94       49.10      2.80 o 
   8   7   2        0.78        1.20      1.08 o 
   9   7   2       28.17       27.08      2.18 o 
 -10   8   2       76.24       74.09      3.59 o 
  -9   8   2        5.94        6.48      1.78 o 
  -8   8   2       62.57       53.91      2.80 o 
  -7   8   2        1.31       -0.03      2.05 o 
  -6   8   2       46.60       55.72      2.79 o 
  -5   8   2      128.73      115.60      4.51 o 
  -4   8   2        1.87       10.41      3.86 o 
  -3   8   2       67.42       59.93      2.15 o 
  -2   8   2      497.60      507.34      7.23 o 
  -1   8   2      521.06      556.07      5.36 o 
   0   8   2        9.84        7.97      0.66 o 
   1   8   2        5.67        6.75      0.59 o 
   2   8   2       15.59       13.17      0.88 o 
   3   8   2      138.06      146.79      7.49 o 
   4   8   2       20.02       19.20      1.16 o 
   5   8   2      200.99      227.58      3.04 o 
   6   8   2       83.46       92.02      3.19 o 
   7   8   2      192.76      178.98      7.50 o 
   8   8   2      109.30      106.07      3.75 o 
   9   8   2       16.55       18.93      1.56 o 
  -9   9   2       33.35       30.99      4.28 o 
  -8   9   2       11.77       14.08      1.87 o 
  -7   9   2       26.25       25.01      4.34 o 
  -6   9   2        5.60        1.45      1.49 o 
  -5   9   2       22.94       19.21      1.77 o 
  -4   9   2       39.81       48.20      2.51 o 
  -3   9   2      803.42      814.98      8.73 o 
  -2   9   2      113.14      128.84      3.27 o 
  -1   9   2      234.55      253.52      2.92 o 
   0   9   2      305.31      303.75      2.73 o 
   1   9   2      236.76      196.10      1.91 o 
   2   9   2       40.76       38.29      1.44 o 
   3   9   2       40.39       36.78      2.70 o 
   4   9   2      146.83      137.91      6.93 o 
   5   9   2        1.20       -0.57      0.83 o 
   6   9   2       45.79       55.81      2.27 o 
   7   9   2      125.21      135.14      5.33 o 
   8   9   2        1.36        0.42      1.78 o 
   9   9   2       15.25       15.93      2.41 o 
  -9  10   2        5.32        1.77      1.83 o 
  -8  10   2       18.97       20.03      3.63 o 
  -7  10   2        5.48        3.13      1.64 o 
  -6  10   2       33.25       39.04      3.30 o 
  -5  10   2        7.91        8.21      1.58 o 
  -4  10   2        1.23        2.31      1.27 o 
  -3  10   2       27.79       28.50      1.79 o 
  -2  10   2       32.41       39.76      1.93 o 
  -1  10   2      140.00      147.66      2.95 o 
   0  10   2      172.85      181.30      2.49 o 
   1  10   2      214.20      226.99      3.43 o 
   2  10   2      192.32      177.13      4.95 o 
   3  10   2       84.17       86.58      2.25 o 
   4  10   2       61.18       62.99      2.15 o 
   5  10   2       28.91       28.12      1.87 o 
   6  10   2       25.59       20.33      2.01 o 
   7  10   2       10.43       14.22      1.61 o 
   8  10   2       21.59       22.19      1.82 o 
  -8  11   2        8.28       12.95      1.99 o 
  -7  11   2       12.25       10.01      1.79 o 
  -6  11   2       76.69       67.83      7.95 o 
  -5  11   2       54.15       51.82      5.60 o 
  -4  11   2      174.23      171.02     13.55 o 
  -3  11   2        7.77        6.61      1.35 o 
  -2  11   2       30.41       24.93      1.33 o 
  -1  11   2        6.04        5.68      0.80 o 
   0  11   2      120.64      118.85      2.10 o 
   1  11   2        5.96        8.10      1.21 o 
   2  11   2        0.60        0.26      1.17 o 
   3  11   2       11.02       11.07      1.53 o 
   4  11   2       12.07       11.91      1.74 o 
   5  11   2        0.53       -1.13      1.33 o 
   6  11   2       10.94        9.08      1.45 o 
   7  11   2        0.03       -0.91      1.28 o 
   8  11   2        0.10        2.91      2.71 o 
  -7  12   2        3.29        3.07      1.74 o 
  -6  12   2        4.85        6.36      1.83 o 
  -5  12   2        1.48       -0.60      1.45 o 
  -4  12   2        1.00        0.73      1.30 o 
  -3  12   2        7.95        9.37      1.51 o 
  -2  12   2       81.96       92.11      2.47 o 
  -1  12   2       19.69       23.54      1.27 o 
   0  12   2      103.99      105.02      3.10 o 
   1  12   2       94.32       93.46      3.98 o 
   2  12   2        2.19        3.22      1.40 o 
   3  12   2       18.47       17.70      1.89 o 
   4  12   2        0.10        0.28      1.67 o 
   5  12   2       31.34       28.95      2.25 o 
   6  12   2        0.24       -1.24      1.77 o 
   7  12   2        2.15        2.40      1.68 o 
  -6  13   2        0.59        2.87      2.40 o 
  -5  13   2        1.25        2.45      1.54 o 
  -4  13   2        0.12        1.66      1.94 o 
  -3  13   2        3.26        2.16      1.47 o 
  -2  13   2        0.22       -1.17      1.17 o 
  -1  13   2       21.89       24.17      1.33 o 
   0  13   2        0.08        0.81      1.00 o 
   1  13   2        0.50        0.12      1.23 o 
   2  13   2        0.11       -1.25      1.35 o 
   3  13   2       15.91       18.15      2.95 o 
   4  13   2        0.54       -0.14      1.45 o 
   5  13   2        9.19        7.17      2.89 o 
   6  13   2        0.03       -0.08      3.18 o 
  -5  14   2        0.00        0.83      1.57 o 
  -4  14   2       31.86       30.44      2.64 o 
  -3  14   2        0.95        3.76      1.55 o 
  -2  14   2       15.07       15.04      3.63 o 
  -1  14   2        0.35       -0.23      1.76 o 
   0  14   2        7.99        7.54      1.56 o 
   1  14   2        8.76        7.28      2.12 o 
   2  14   2        5.02        3.66      1.55 o 
   3  14   2        1.84        3.12      1.71 o 
   4  14   2       31.98       35.51      4.06 o 
   5  14   2        0.04       -1.10      1.61 o 
  -4  15   2       24.08       21.64      2.95 o 
  -3  15   2       34.35       37.76      8.36 o 
  -2  15   2        0.96       -0.74      1.45 o 
  -1  15   2        1.53        1.51      2.03 o 
   0  15   2        0.79        0.82      1.39 o 
   1  15   2        7.93        8.43      1.69 o 
   2  15   2        0.53       -0.72      1.49 o 
   3  15   2        0.22       -0.82      1.49 o 
 -11   1   3        0.42       -0.51      1.50 o 
 -10   1   3        1.28        0.21      1.60 o 
  -9   1   3       20.80       20.37      1.85 o 
  -8   1   3      204.01      211.28      5.63 o 
  -7   1   3       33.44       28.15      1.48 o 
  -6   1   3       63.47       57.00      1.44 o 
  -5   1   3      121.06      107.11      2.79 o 
  -4   1   3      183.78      153.75      2.81 o 
  -3   1   3      785.15      799.31     15.85 o 
  -2   1   3     6637.01     6785.86     31.95 o 
  -1   1   3      382.74      360.21      3.39 o 
   0   1   3    20239.42    18252.87     75.34 o 
   1   1   3      248.89      247.17      2.94 o 
   2   1   3     1750.07     1619.87     13.40 o 
   3   1   3       21.03       30.78      0.73 o 
   4   1   3      756.25      759.97     20.39 o 
   5   1   3      332.80      330.43      2.31 o 
   6   1   3       25.83       23.68      1.34 o 
   7   1   3      111.53      105.82      3.81 o 
   8   1   3        2.23        0.39      1.39 o 
   9   1   3       48.85       46.44      2.75 o 
  10   1   3       78.60       80.66      3.30 o 
 -11   2   3       11.85        9.08      1.82 o 
 -10   2   3      223.49      222.33      4.36 o 
  -9   2   3       13.04       14.31      1.68 o 
  -8   2   3       10.94        9.69      1.19 o 
  -7   2   3      470.29      465.09      4.02 o 
  -6   2   3      171.01      125.77      3.16 o 
  -5   2   3      746.46      788.59     11.67 o 
  -4   2   3     1001.16     1097.45     19.99 o 
  -3   2   3     1572.52     1698.85     20.82 o 
  -2   2   3     1247.19     1247.91     10.44 o 
  -1   2   3     7331.61     6714.60     37.64 o 
   0   2   3     9617.28    10073.53     64.31 o 
   1   2   3      103.77      109.06      1.88 o 
   2   2   3      642.89      676.07     12.91 o 
   3   2   3      297.70      211.87      4.24 o 
   4   2   3      313.18      301.13      3.66 o 
   5   2   3        3.49        2.82      0.39 o 
   6   2   3       61.60       64.53      1.92 o 
   7   2   3       17.01       16.82      1.27 o 
   8   2   3       67.69       71.11      2.90 o 
   9   2   3       46.88       39.42      2.66 o 
  10   2   3       29.16       29.53      2.48 o 
 -11   3   3        0.00       -1.38      1.46 o 
 -10   3   3       58.52       64.66      2.94 o 
  -9   3   3      159.36      177.40      3.61 o 
  -8   3   3      196.26      198.58      3.40 o 
  -7   3   3        5.18       10.81      1.15 o 
  -6   3   3       23.78       15.12      1.06 o 
  -5   3   3        7.21        9.50      0.64 o 
  -4   3   3     2486.54     2560.28     39.75 o 
  -3   3   3       40.61       33.14      1.15 o 
  -2   3   3      449.58      556.55      2.71 o 
  -1   3   3      443.18      442.50      4.79 o 
   0   3   3    11098.33    11111.36     54.34 o 
   1   3   3     4215.89     4386.01     17.71 o 
   2   3   3      438.17      465.27      2.92 o 
   3   3   3      121.34      142.49      1.63 o 
   4   3   3      281.46      257.36      2.58 o 
   5   3   3      705.13      668.72      5.01 o 
   6   3   3      412.99      416.08      4.28 o 
   7   3   3       54.49       48.68      1.98 o 
   8   3   3      135.62      144.97      3.51 o 
   9   3   3       38.49       46.08      2.74 o 
  10   3   3       48.08       53.80      3.01 o 
 -11   4   3       38.42       43.62      2.86 o 
 -10   4   3       84.24       85.14      3.14 o 
  -9   4   3      210.37      214.32      3.37 o 
  -8   4   3       82.13       75.66      2.30 o 
  -7   4   3      720.79      674.47     13.41 o 
  -6   4   3      209.54      181.45      3.05 o 
  -5   4   3      271.06      274.74      5.01 o 
  -4   4   3       42.31       38.04      1.10 o 
  -3   4   3     1224.44     1293.64      8.75 o 
  -2   4   3       17.18       14.37      4.15 o 
  -1   4   3      205.64      258.47      2.47 o 
   0   4   3       13.82        9.67      0.62 o 
   1   4   3     1137.82     1396.29     12.55 o 
   2   4   3       55.53       31.68      0.85 o 
   3   4   3      656.76      564.46      6.61 o 
   4   4   3       42.02       43.93      1.58 o 
   5   4   3       94.52       98.57      2.13 o 
   6   4   3      112.33      111.95      2.34 o 
   7   4   3      307.39      301.75      3.51 o 
   8   4   3        6.24        6.78      1.52 o 
   9   4   3        5.60        6.10      1.59 o 
  10   4   3        3.58        1.55      1.57 o 
 -11   5   3        5.73        4.91      2.81 o 
 -10   5   3       35.76       41.70      2.82 o 
  -9   5   3      123.82      122.32      2.81 o 
  -8   5   3      161.11      157.39      2.86 o 
  -7   5   3      144.00      148.51      6.33 o 
  -6   5   3      270.61      287.88      8.07 o 
  -5   5   3      202.55      202.50      6.07 o 
  -4   5   3      180.47      162.17      1.98 o 
  -3   5   3      175.69      165.68      4.27 o 
  -2   5   3        5.08        8.06      0.61 o 
  -1   5   3      135.46       92.17      2.04 o 
   0   5   3     1298.02     1323.48     28.90 o 
   1   5   3     4870.50     5296.25     58.01 o 
   2   5   3        0.37        0.80      0.48 o 
   3   5   3      174.49      171.26      3.33 o 
   4   5   3      671.06      588.05      7.85 o 
   5   5   3     1581.35     1598.09     15.98 o 
   6   5   3       78.26       61.40      2.06 o 
   7   5   3      118.73      131.87      2.75 o 
   8   5   3        9.01        6.87      1.26 o 
   9   5   3       69.58       79.71      3.07 o 
  10   5   3       14.97       17.94      2.08 o 
 -10   6   3       28.18       26.53      5.47 o 
  -9   6   3       74.81       71.18      3.16 o 
  -8   6   3      133.73      134.14      5.59 o 
  -7   6   3      579.41      555.68     12.63 o 
  -6   6   3       49.31       48.01      1.92 o 
  -5   6   3        2.37        2.77      0.90 o 
  -4   6   3      349.24      402.84      3.88 o 
  -3   6   3      115.00       97.76      1.52 o 
  -2   6   3        9.91       17.69      0.83 o 
  -1   6   3      578.03      555.57      8.73 o 
   0   6   3       88.16       93.85      5.44 o 
   1   6   3     1769.43     1662.15      6.18 o 
   2   6   3        1.83       -0.09      0.49 o 
   3   6   3        5.79        2.66      0.47 o 
   4   6   3      150.80      141.94      2.09 o 
   5   6   3      184.11      188.86      3.56 o 
   6   6   3       26.78       28.95      1.82 o 
   7   6   3        7.48        9.88      1.19 o 
   8   6   3      138.05      131.42      4.86 o 
   9   6   3       11.88        9.68      1.63 o 
  10   6   3        1.36        0.18      1.23 o 
 -10   7   3        4.71        1.83      1.72 o 
  -9   7   3      185.48      163.24      5.72 o 
  -8   7   3       87.76       91.78      3.53 o 
  -7   7   3       92.50      103.62      6.35 o 
  -6   7   3        6.86        4.48      1.51 o 
  -5   7   3        1.69        1.50      0.80 o 
  -4   7   3        5.24       10.65      0.76 o 
  -3   7   3       48.39       49.80      1.43 o 
  -2   7   3      151.64      161.07      1.63 o 
  -1   7   3      206.57      205.67      4.65 o 
   0   7   3       64.26       51.82      1.24 o 
   1   7   3      174.53      160.74      2.82 o 
   2   7   3        0.21        0.44      0.55 o 
   3   7   3      115.96      104.85      5.73 o 
   4   7   3        0.41        0.44      0.76 o 
   5   7   3        9.35        8.29      0.97 o 
   6   7   3       26.59       21.29      1.65 o 
   7   7   3        5.71        4.90      1.13 o 
   8   7   3       21.66       25.26      1.74 o 
   9   7   3        3.32        2.23      1.07 o 
 -10   8   3        0.96        1.18      1.81 o 
  -9   8   3        2.72        1.74      1.73 o 
  -8   8   3       58.69       57.67      4.23 o 
  -7   8   3       22.43       23.55      2.02 o 
  -6   8   3        1.71        1.85      1.44 o 
  -5   8   3        0.22        0.10      1.28 o 
  -4   8   3        4.43        7.35      1.05 o 
  -3   8   3      170.11      170.83      3.08 o 
  -2   8   3      100.94      103.08      2.71 o 
  -1   8   3        0.17        1.33      0.74 o 
   0   8   3      171.97      170.25      2.43 o 
   1   8   3      128.92      139.60      2.28 o 
   2   8   3      116.66      119.32      2.15 o 
   3   8   3       40.90       37.15      1.75 o 
   4   8   3      130.52      151.41      2.33 o 
   5   8   3        5.37        7.72      0.99 o 
   6   8   3      140.03      132.30      3.00 o 
   7   8   3        7.77        5.77      1.07 o 
   8   8   3        5.00        4.92      1.08 o 
   9   8   3        1.06        2.58      1.09 o 
  -9   9   3       47.62       47.08      2.97 o 
  -8   9   3       56.16       58.26      4.88 o 
  -7   9   3       12.96       11.77      1.78 o 
  -6   9   3        5.76        3.22      1.51 o 
  -5   9   3        0.52        0.25      1.23 o 
  -4   9   3       87.26       92.86      2.29 o 
  -3   9   3        6.36        5.68      0.70 o 
  -2   9   3       22.59       23.75      1.20 o 
  -1   9   3      129.36      125.24      3.71 o 
   0   9   3      110.23      119.64      2.80 o 
   1   9   3       72.64       69.55      1.65 o 
   2   9   3        8.26        9.15      0.98 o 
   3   9   3      197.19      194.70      2.80 o 
   4   9   3        4.17        5.71      1.07 o 
   5   9   3        0.39        1.20      0.86 o 
   6   9   3        2.34        3.36      0.99 o 
   7   9   3        0.54       -0.92      0.92 o 
   8   9   3        1.00        1.74      0.99 o 
  -9  10   3        4.60        2.92      1.72 o 
  -8  10   3        1.57        0.05      1.62 o 
  -7  10   3       10.57        9.37      1.89 o 
  -6  10   3        1.76        2.53      1.67 o 
  -5  10   3       25.65       25.72      2.92 o 
  -4  10   3        9.33        7.45      1.50 o 
  -3  10   3       31.59       31.33      1.97 o 
  -2  10   3        7.02        7.34      0.88 o 
  -1  10   3        0.04        0.23      0.89 o 
   0  10   3        6.73        3.51      0.81 o 
   1  10   3       44.13       36.07      1.87 o 
   2  10   3        6.36        7.17      1.35 o 
   3  10   3        2.46        2.17      1.69 o 
   4  10   3       12.90        7.20      1.42 o 
   5  10   3        4.98        4.04      1.19 o 
   6  10   3       12.14       11.14      1.14 o 
   7  10   3        6.81       10.40      1.22 o 
   8  10   3       22.34       27.03      1.88 o 
  -8  11   3        6.98        6.12      1.77 o 
  -7  11   3       14.76       11.11      1.99 o 
  -6  11   3        2.60        1.23      1.61 o 
  -5  11   3      108.25      102.76      4.71 o 
  -4  11   3       41.10       49.71      2.63 o 
  -3  11   3        5.73        8.75      1.30 o 
  -2  11   3        1.69        1.99      0.83 o 
  -1  11   3       64.37       67.65      1.84 o 
   0  11   3        5.29        5.32      0.89 o 
   1  11   3      110.50      104.23      2.51 o 
   2  11   3       82.43       83.97      7.22 o 
   3  11   3       11.91       12.58      1.95 o 
   4  11   3       11.96       11.87      1.64 o 
   5  11   3       20.07       20.28      2.03 o 
   6  11   3       21.45       27.13      2.30 o 
   7  11   3        0.12       -1.53      1.53 o 
  -7  12   3       15.56       16.48      2.22 o 
  -6  12   3       69.19       72.01      3.96 o 
  -5  12   3        9.74       10.70      1.75 o 
  -4  12   3       16.30       12.68      1.72 o 
  -3  12   3       23.96       25.37      4.00 o 
  -2  12   3       79.04       89.44      3.83 o 
  -1  12   3       10.29       13.78      0.96 o 
   0  12   3       21.02       26.86      1.65 o 
   1  12   3       39.04       40.65      4.03 o 
   2  12   3       29.68       27.87      2.35 o 
   3  12   3      109.32      107.36      3.36 o 
   4  12   3       65.16       73.05      3.97 o 
   5  12   3        0.88        2.06      1.62 o 
   6  12   3       31.65       31.41      6.69 o 
   7  12   3        7.28       10.98      3.06 o 
  -6  13   3        0.88        0.55      1.58 o 
  -5  13   3        0.50        0.65      2.81 o 
  -4  13   3       70.71       66.67      7.28 o 
  -3  13   3       72.61       76.78      3.99 o 
  -2  13   3        6.04        8.06      1.88 o 
  -1  13   3        0.82        0.81      1.01 o 
   0  13   3       40.16       41.98      3.62 o 
   1  13   3       46.17       55.43      7.89 o 
   2  13   3       36.50       38.26      2.54 o 
   3  13   3       38.05       34.01      2.48 o 
   4  13   3       13.50       10.74      1.76 o 
   5  13   3       41.87       44.51      5.26 o 
   6  13   3        3.64        1.04      1.70 o 
  -5  14   3        4.62        5.40      2.59 o 
  -4  14   3        1.56        2.08      1.64 o 
  -3  14   3        5.09        4.20      1.50 o 
  -2  14   3       32.77       33.75      2.59 o 
  -1  14   3       36.92       44.39      2.06 o 
   0  14   3       16.13       12.38      2.33 o 
   1  14   3        3.47        2.62      1.45 o 
   2  14   3       42.38       41.97      4.05 o 
   3  14   3       10.08        7.80      2.39 o 
   4  14   3        7.61        5.86      1.74 o 
  -4  15   3        2.72        1.15      1.63 o 
  -3  15   3        2.23        1.14      1.56 o 
  -2  15   3       14.28       15.69      2.68 o 
  -1  15   3       10.09        7.35      2.29 o 
   0  15   3       13.59       15.64      3.19 o 
   1  15   3       16.42       16.42      1.94 o 
   2  15   3        6.09        4.44      1.62 o 
   3  15   3        0.41       -1.48      1.48 o 
 -11   0   4        2.85        2.43      2.41 o 
 -10   0   4       26.26       18.74      2.64 o 
  -9   0   4       15.48        7.74      2.15 o 
  -8   0   4       26.23       33.07      3.36 o 
  -7   0   4       67.37       71.08      2.43 o 
  -6   0   4       48.39       56.61      2.05 o 
  -5   0   4        2.32       20.61      3.12 o 
  -4   0   4      298.36      340.60      3.13 o 
  -3   0   4       17.99       19.38      1.34 o 
  -2   0   4       34.55       27.37      1.26 o 
  -1   0   4     6215.61     5835.47     33.93 o 
   0   0   4        0.17        0.15      0.41 o 
   1   0   4      123.60       97.83      1.61 o 
   2   0   4      670.68      560.75      5.01 o 
   3   0   4      199.70      132.71      1.73 o 
   4   0   4       84.69      102.50      1.26 o 
   5   0   4       33.71       42.74      1.38 o 
   6   0   4        0.01       -1.02      1.47 o 
   7   0   4       10.00        7.46      1.85 o 
   8   0   4        4.48        4.75      2.08 o 
   9   0   4       31.27       25.59      3.10 o 
  10   0   4       14.66       17.51      2.90 o 
 -11   1   4       14.69       15.67      2.43 o 
 -10   1   4       90.87       95.14      3.22 o 
  -9   1   4        5.46        6.57      1.46 o 
  -8   1   4       22.32       17.66      1.34 o 
  -7   1   4        5.98       10.07      0.89 o 
  -6   1   4       61.60       35.18      1.34 o 
  -5   1   4      115.59       99.88      1.60 o 
  -4   1   4      383.42      432.37      8.03 o 
  -3   1   4     1569.78     1621.76     19.71 o 
  -2   1   4     2167.37     2435.22     11.01 o 
  -1   1   4      159.83      225.97     25.79 o 
   0   1   4      520.43      466.56     11.55 o 
   1   1   4      119.32       97.49      0.91 o 
   2   1   4        4.04        4.94      0.34 o 
   3   1   4       25.53       34.11      0.83 o 
   4   1   4      161.64      105.90      1.66 o 
   5   1   4      530.66      548.29      7.66 o 
   6   1   4      407.88      414.16      6.49 o 
   7   1   4       55.16       57.39      2.60 o 
   8   1   4       43.11       41.45      2.50 o 
   9   1   4       53.65       59.50      2.91 o 
  10   1   4       50.46       57.11      2.92 o 
 -11   2   4       45.64       45.42      4.57 o 
 -10   2   4        2.74        2.45      1.75 o 
  -9   2   4       13.00       10.50      1.60 o 
  -8   2   4      117.12      106.62      2.95 o 
  -7   2   4        0.69        0.73      0.92 o 
  -6   2   4      671.72      725.69     16.31 o 
  -5   2   4      496.25      583.24      3.55 o 
  -4   2   4      318.82      375.70      3.41 o 
  -3   2   4      932.05     1120.08      6.78 o 
  -2   2   4     2731.68     2852.56     12.29 o 
  -1   2   4     2016.31     1983.85     11.02 o 
   0   2   4     2935.26     3367.39     19.25 o 
   1   2   4      189.15      159.59      1.99 o 
   2   2   4      420.64      473.68      4.71 o 
   3   2   4        1.32        0.32      0.34 o 
   4   2   4      153.64      204.04      3.58 o 
   5   2   4      174.45      186.51      1.64 o 
   6   2   4        0.96        2.28      0.92 o 
   7   2   4       77.56       76.64      2.75 o 
   8   2   4        0.11       -0.28      1.99 o 
   9   2   4        0.46        0.05      1.49 o 
  10   2   4        0.28       -0.28      1.62 o 
 -11   3   4        1.29        2.44      1.53 o 
 -10   3   4        6.40        4.68      1.63 o 
  -9   3   4        2.83        1.64      1.11 o 
  -8   3   4       48.84       45.20      2.03 o 
  -7   3   4       55.01       58.97      2.05 o 
  -6   3   4      499.85      567.99      7.73 o 
  -5   3   4      106.59       75.47      1.83 o 
  -4   3   4     1181.94     1242.84     26.30 o 
  -3   3   4      630.09      633.74      5.43 o 
  -2   3   4      186.22      122.63      5.51 o 
  -1   3   4       64.72       72.54      1.38 o 
   0   3   4     1753.61     1922.57     10.84 o 
   1   3   4     1383.64     1254.23     17.46 o 
   2   3   4     1223.90     1207.71     19.65 o 
   3   3   4       75.62       65.47      0.98 o 
   4   3   4       93.07       79.93      2.08 o 
   5   3   4      120.76      114.03      1.88 o 
   6   3   4       87.95       96.46      2.17 o 
   7   3   4      210.92      192.55      2.89 o 
   8   3   4        1.38        0.83      1.39 o 
   9   3   4        7.51        6.36      1.59 o 
  10   3   4        9.09       12.16      1.97 o 
 -11   4   4        0.04        0.38      1.54 o 
 -10   4   4        6.30        4.89      1.62 o 
  -9   4   4       20.82       19.23      1.48 o 
  -8   4   4       99.90       94.25      3.60 o 
  -7   4   4       56.47       62.05      2.05 o 
  -6   4   4      180.24      180.04      3.11 o 
  -5   4   4       24.68       39.11      1.25 o 
  -4   4   4       27.07       36.44      1.13 o 
  -3   4   4        0.06        7.84      1.72 o 
  -2   4   4       15.95       11.81      0.66 o 
  -1   4   4        0.85        1.45      0.41 o 
   0   4   4       33.19       36.81      0.93 o 
   1   4   4     2288.29     2439.18     21.60 o 
   2   4   4        3.58        3.21      0.42 o 
   3   4   4      209.09      221.49      1.63 o 
   4   4   4        2.11        3.20      0.66 o 
   5   4   4        4.67        6.58      0.85 o 
   6   4   4        0.29       -0.28      0.80 o 
   7   4   4       11.87       13.21      1.08 o 
   8   4   4       12.23       12.67      1.33 o 
   9   4   4       11.88       12.33      1.77 o 
  10   4   4        7.14        7.89      1.79 o 
 -11   5   4       10.38       10.44      2.96 o 
 -10   5   4       40.44       38.42      2.87 o 
  -9   5   4       68.18       73.37      2.41 o 
  -8   5   4      109.11      108.03      4.55 o 
  -7   5   4        2.94        6.48      1.05 o 
  -6   5   4        7.75        8.37      0.99 o 
  -5   5   4      673.47      764.84     22.51 o 
  -4   5   4      652.58      641.78      8.84 o 
  -3   5   4       59.45       60.67      3.15 o 
  -2   5   4      828.44      773.32      4.24 o 
  -1   5   4      832.34      897.63      3.99 o 
   0   5   4      882.86      927.51      4.79 o 
   1   5   4       91.86      101.02      1.38 o 
   2   5   4      695.45      641.13      4.20 o 
   3   5   4      233.05      223.67      2.31 o 
   4   5   4       61.21       80.77      1.72 o 
   5   5   4      202.76      198.16      2.62 o 
   6   5   4      198.44      181.40      2.98 o 
   7   5   4       11.86       10.60      1.03 o 
   8   5   4       35.74       34.21      1.73 o 
   9   5   4        0.61        0.96      1.18 o 
  10   5   4       16.27       19.27      2.19 o 
 -11   6   4       10.22       10.24      3.39 o 
 -10   6   4        9.90       11.77      2.07 o 
  -9   6   4       20.47       18.47      2.11 o 
  -8   6   4       24.66       20.90      2.05 o 
  -7   6   4      441.13      414.42     17.62 o 
  -6   6   4      676.05      625.13     15.94 o 
  -5   6   4       13.76       20.77      1.31 o 
  -4   6   4       35.29       43.12      1.23 o 
  -3   6   4      250.10      254.09      2.24 o 
  -2   6   4      897.08      912.17     14.10 o 
  -1   6   4        1.11        2.46      0.50 o 
   0   6   4      825.59      902.88      4.93 o 
   1   6   4       23.95       14.67      0.70 o 
   2   6   4       56.66       65.22      2.48 o 
   3   6   4      620.01      675.09      9.48 o 
   4   6   4        0.32       -0.02      0.75 o 
   5   6   4      187.95      186.53      2.43 o 
   6   6   4       13.31       16.50      1.13 o 
   7   6   4       19.29       21.82      1.26 o 
   8   6   4       32.03       31.91      1.71 o 
   9   6   4        3.31        2.43      1.27 o 
 -10   7   4       36.46       43.93      5.37 o 
  -9   7   4      122.31      126.66      5.56 o 
  -8   7   4       64.04       53.15      3.64 o 
  -7   7   4       71.60       73.29      6.82 o 
  -6   7   4      233.28      246.27      4.34 o 
  -5   7   4      383.89      385.89     19.67 o 
  -4   7   4      753.61      689.94     39.09 o 
  -3   7   4      240.20      232.78      4.21 o 
  -2   7   4        0.26        0.06      0.52 o 
  -1   7   4       34.28       34.75      1.86 o 
   0   7   4      842.45      867.91      6.98 o 
   1   7   4     1607.34     1685.95     29.06 o 
   2   7   4       36.72       49.50      1.52 o 
   3   7   4      473.87      408.44      5.35 o 
   4   7   4      809.12      799.71      9.66 o 
   5   7   4      462.53      435.63      7.15 o 
   6   7   4       42.72       34.55      1.64 o 
   7   7   4       38.07       34.84      1.73 o 
   8   7   4       65.08       71.70      4.17 o 
   9   7   4       49.51       48.53      2.54 o 
 -10   8   4       60.97       59.20      5.45 o 
  -9   8   4        0.00       -1.61      1.61 o 
  -8   8   4      140.12      139.21      6.94 o 
  -7   8   4      202.04      201.99      8.46 o 
  -6   8   4      261.16      244.18      6.33 o 
  -5   8   4      171.06      145.37      8.34 o 
  -4   8   4      125.96      149.21      5.50 o 
  -3   8   4      652.47      700.19      5.05 o 
  -2   8   4      514.83      560.40      7.02 o 
  -1   8   4      178.57      164.11      4.07 o 
   0   8   4       40.23       44.43      1.73 o 
   1   8   4      478.64      455.97      8.47 o 
   2   8   4      598.90      603.37      6.03 o 
   3   8   4        1.98        5.28      0.98 o 
   4   8   4       12.38       17.32      1.22 o 
   5   8   4       56.94       58.10      1.80 o 
   6   8   4      215.34      206.82      4.98 o 
   7   8   4      139.53      130.95      5.47 o 
   8   8   4        7.21        9.04      1.16 o 
   9   8   4        0.32        0.62      1.09 o 
  -9   9   4       10.78       13.41      2.11 o 
  -8   9   4       56.73       65.71      5.78 o 
  -7   9   4        0.52        2.32      1.63 o 
  -6   9   4      109.64       96.98      4.61 o 
  -5   9   4      138.67      130.07     12.81 o 
  -4   9   4      300.17      300.97     10.95 o 
  -3   9   4      100.06      101.96      1.64 o 
  -2   9   4        0.07       -0.61      0.61 o 
  -1   9   4      389.74      411.09      3.72 o 
   0   9   4      472.17      477.02      5.77 o 
   1   9   4       66.01       69.32      2.14 o 
   2   9   4       16.40       17.71      1.57 o 
   3   9   4       72.11       65.10      2.58 o 
   4   9   4      202.61      199.53      4.55 o 
   5   9   4      137.15      132.61      2.73 o 
   6   9   4       46.18       41.14      1.79 o 
   7   9   4        0.38        0.21      0.97 o 
   8   9   4       62.64       66.12      4.07 o 
  -9  10   4        4.61        2.63      1.73 o 
  -8  10   4        3.50        2.20      1.69 o 
  -7  10   4      103.76       90.07      7.15 o 
  -6  10   4      109.35      104.25      4.56 o 
  -5  10   4        7.49        6.61      1.47 o 
  -4  10   4       97.70      102.21      3.32 o 
  -3  10   4      477.32      493.64     20.18 o 
  -2  10   4      185.43      195.99      3.61 o 
  -1  10   4        1.68        1.93      0.94 o 
   0  10   4       34.43       36.52      1.80 o 
   1  10   4      102.69       98.32      2.30 o 
   2  10   4      419.36      405.55      5.05 o 
   3  10   4      169.58      169.16     10.80 o 
   4  10   4        7.77        9.80      1.44 o 
   5  10   4       14.63       15.34      2.45 o 
   6  10   4       74.06       78.52      2.40 o 
   7  10   4       25.79       25.54      1.85 o 
   8  10   4        7.20        9.07      1.28 o 
  -8  11   4        3.09        1.84      1.65 o 
  -7  11   4       42.37       37.26      2.74 o 
  -6  11   4        7.77        3.79      1.65 o 
  -5  11   4      121.81      114.65     14.68 o 
  -4  11   4       17.54       19.45      2.59 o 
  -3  11   4        3.79        3.84      1.09 o 
  -2  11   4      131.98      129.86      3.02 o 
  -1  11   4      134.95      133.91      6.80 o 
   0  11   4       54.10       58.96      2.05 o 
   1  11   4        2.17        2.22      1.26 o 
   2  11   4       69.18       76.52      2.88 o 
   3  11   4       28.67       31.96      2.77 o 
   4  11   4       12.04       13.21      1.65 o 
   5  11   4       13.33       13.56      1.79 o 
   6  11   4        8.14        4.84      1.55 o 
   7  11   4        8.57        5.62      1.72 o 
  -7  12   4       20.98       21.14      2.26 o 
  -6  12   4        4.31        3.42      1.72 o 
  -5  12   4        8.05        4.67      2.06 o 
  -4  12   4       27.76       25.49      2.08 o 
  -3  12   4       67.18       76.05      4.84 o 
  -2  12   4       17.40       14.80      1.37 o 
  -1  12   4        4.84        4.18      0.92 o 
   0  12   4       19.09       19.06      1.34 o 
   1  12   4        9.96       11.11      1.60 o 
   2  12   4       13.41        8.09      1.52 o 
   3  12   4       43.06       40.46      2.56 o 
   4  12   4       10.61        7.59      1.68 o 
   5  12   4        3.55        4.90      1.58 o 
   6  12   4        9.82        6.42      1.70 o 
  -6  13   4        0.00       -0.90      1.61 o 
  -5  13   4        4.22        2.77      1.59 o 
  -4  13   4        0.01       -0.53      1.38 o 
  -3  13   4        4.85       12.08      3.01 o 
  -2  13   4       17.17       16.04      1.24 o 
  -1  13   4        0.38        0.72      1.02 o 
   0  13   4        0.10       -0.10      1.26 o 
   1  13   4        2.62        0.83      1.35 o 
   2  13   4       26.12       25.11      2.02 o 
   3  13   4        2.12        1.85      1.50 o 
   4  13   4       19.73       19.09      1.99 o 
   5  13   4        1.59        0.28      1.61 o 
  -5  14   4        1.45        1.48      1.57 o 
  -4  14   4        0.08        2.47      2.00 o 
  -3  14   4        1.24        0.71      1.44 o 
  -2  14   4        2.92        1.71      1.95 o 
  -1  14   4        0.57       -0.37      1.04 o 
   0  14   4        0.04        0.70      1.32 o 
   1  14   4        0.00       -0.03      1.38 o 
   2  14   4        0.17       -0.90      1.41 o 
   3  14   4        8.94        8.70      1.92 o 
   4  14   4        4.14        4.39      1.66 o 
  -3  15   4        1.23        1.87      1.54 o 
  -2  15   4        0.02       -0.88      2.04 o 
  -1  15   4        1.48        0.64      2.17 o 
   0  15   4        2.29        4.49      1.52 o 
   1  15   4       11.62        9.28      1.89 o 
   2  15   4        0.50        0.03      1.43 o 
 -11   1   5       11.84       11.23      2.51 o 
 -10   1   5        0.16        1.06      1.45 o 
  -9   1   5      128.36      126.81      3.41 o 
  -8   1   5      239.87      249.76      3.25 o 
  -7   1   5      111.16      117.32      2.33 o 
  -6   1   5      183.50      188.30      2.14 o 
  -5   1   5      204.28      200.33      3.17 o 
  -4   1   5      488.69      495.43      7.66 o 
  -3   1   5        6.85        9.82      0.52 o 
  -2   1   5     2539.09     2643.53     16.76 o 
  -1   1   5      358.54      491.01     13.83 o 
   0   1   5     1625.39     1477.34     19.44 o 
   1   1   5      389.44      403.01      8.61 o 
   2   1   5      106.13       92.46      1.00 o 
   3   1   5      804.21      885.11     10.37 o 
   4   1   5        0.07        0.10      0.33 o 
   5   1   5       43.60       47.75      1.15 o 
   6   1   5       98.04       94.49      2.11 o 
   7   1   5       15.04       14.73      1.59 o 
   8   1   5      121.06      109.35      4.02 o 
   9   1   5       51.99       49.01      5.86 o 
  10   1   5        1.37        1.93      1.73 o 
 -11   2   5       30.66       27.01      2.27 o 
 -10   2   5       24.18       20.26      1.95 o 
  -9   2   5        3.55        1.22      1.11 o 
  -8   2   5       17.55       16.11      1.36 o 
  -7   2   5      109.39      119.61      2.73 o 
  -6   2   5      388.11      350.93      4.13 o 
  -5   2   5      220.49      261.09      5.00 o 
  -4   2   5      202.44      167.24      3.95 o 
  -3   2   5       63.49       99.42      1.39 o 
  -2   2   5     2615.57     2546.62     30.15 o 
  -1   2   5        4.07        7.62      0.61 o 
   0   2   5       56.40       87.11      1.57 o 
   1   2   5      627.22      737.42      5.21 o 
   2   2   5      368.92      435.91      8.19 o 
   3   2   5      522.84      581.72      7.98 o 
   4   2   5       72.33       78.92      1.21 o 
   5   2   5      635.79      598.20      6.06 o 
   6   2   5      285.82      297.33      2.73 o 
   7   2   5        0.26        1.07      0.95 o 
   8   2   5        7.17        6.34      1.77 o 
   9   2   5       35.37       41.69      2.64 o 
  10   2   5       24.20       24.18      2.17 o 
 -11   3   5       52.08       54.32      3.02 o 
 -10   3   5      202.83      201.05      6.89 o 
  -9   3   5      301.58      284.01      6.18 o 
  -8   3   5       11.29       15.33      1.36 o 
  -7   3   5      233.43      218.47      4.12 o 
  -6   3   5      112.06      109.56      2.30 o 
  -5   3   5     1031.50     1053.20     17.96 o 
  -4   3   5      356.29      327.06      7.16 o 
  -3   3   5      240.35      263.04      2.84 o 
  -2   3   5       49.46       43.51      1.27 o 
  -1   3   5     1866.62     2003.26     14.20 o 
   0   3   5     3825.68     4170.81     12.57 o 
   1   3   5      109.17      132.19      1.16 o 
   2   3   5      145.04      145.62      2.43 o 
   3   3   5      146.72      149.92      2.59 o 
   4   3   5      645.62      665.42      8.60 o 
   5   3   5      313.42      304.86      3.05 o 
   6   3   5       18.46       19.29      1.09 o 
   7   3   5       18.07       20.29      1.52 o 
   8   3   5      195.75      209.00      4.10 o 
   9   3   5       38.40       35.51      2.59 o 
  10   3   5       16.80       22.55      2.32 o 
 -11   4   5       13.29       12.30      2.97 o 
 -10   4   5        3.53        2.26      1.53 o 
  -9   4   5        9.59        7.33      1.25 o 
  -8   4   5       29.59       33.61      1.90 o 
  -7   4   5        4.66        3.59      1.08 o 
  -6   4   5      311.14      314.35      7.86 o 
  -5   4   5       65.25       59.67      1.39 o 
  -4   4   5     1520.12     1452.94     24.79 o 
  -3   4   5       17.58       10.96      0.66 o 
  -2   4   5     1751.79     1582.42     23.26 o 
  -1   4   5      987.98      922.03      4.65 o 
   0   4   5      846.15      839.04      3.77 o 
   1   4   5      549.43      505.76      5.84 o 
   2   4   5      317.90      261.12      3.52 o 
   3   4   5       41.86       23.73      0.89 o 
   4   4   5      376.99      411.39      3.04 o 
   5   4   5      376.01      395.35      3.16 o 
   6   4   5       45.45       50.05      1.70 o 
   7   4   5       52.28       49.24      1.70 o 
   8   4   5        8.85        9.88      1.29 o 
   9   4   5        4.02        5.14      1.67 o 
  10   4   5        2.65        3.78      2.27 o 
 -11   5   5       35.46       46.53      4.80 o 
 -10   5   5       88.90       88.56      5.87 o 
  -9   5   5       87.76       92.00      8.17 o 
  -8   5   5        3.98        6.71      1.52 o 
  -7   5   5       51.69       48.93      2.11 o 
  -6   5   5      483.40      470.93     28.14 o 
  -5   5   5      221.20      200.86      6.51 o 
  -4   5   5       56.10       78.41      1.80 o 
  -3   5   5        0.18        3.53      0.59 o 
  -2   5   5        1.38        1.19      0.57 o 
  -1   5   5      338.11      297.38      2.56 o 
   0   5   5      882.51      921.18      4.19 o 
   1   5   5      796.19      915.92      4.04 o 
   2   5   5       76.38       68.05      1.61 o 
   3   5   5      430.95      462.50      2.58 o 
   4   5   5      902.24      925.40      4.83 o 
   5   5   5       77.21       83.30      1.86 o 
   6   5   5        0.12        1.58      0.89 o 
   7   5   5        4.04        6.00      0.99 o 
   8   5   5       26.39       30.58      1.87 o 
   9   5   5       46.52       48.27      3.00 o 
 -11   6   5        5.50        6.17      3.12 o 
 -10   6   5        0.00       -1.60      1.74 o 
  -9   6   5        0.01       -0.98      1.57 o 
  -8   6   5       58.98       63.75      4.68 o 
  -7   6   5      162.97      179.12      4.73 o 
  -6   6   5       13.18        7.31      1.41 o 
  -5   6   5        0.03       -0.45      1.42 o 
  -4   6   5      178.58      182.29      4.05 o 
  -3   6   5      966.29      894.38     11.81 o 
  -2   6   5      311.02      311.22      2.84 o 
  -1   6   5      836.97      828.49      4.10 o 
   0   6   5      387.84      399.08      3.19 o 
   1   6   5      879.47      897.85      4.70 o 
   2   6   5        1.55       -0.25      0.55 o 
   3   6   5       97.85       91.29      1.79 o 
   4   6   5      122.16      127.95      2.08 o 
   5   6   5        0.33       -0.30      0.95 o 
   6   6   5       14.13       10.70      1.03 o 
   7   6   5      230.39      248.36      3.14 o 
   8   6   5       27.48       23.80      1.37 o 
   9   6   5        0.31       -0.68      1.62 o 
 -10   7   5       53.48       46.98      3.14 o 
  -9   7   5       54.30       59.72      3.20 o 
  -8   7   5       34.62       32.22      2.53 o 
  -7   7   5       21.57       24.22      2.15 o 
  -6   7   5       61.32       74.27      2.94 o 
  -5   7   5        5.48        4.99      2.68 o 
  -4   7   5      129.38      124.37      2.59 o 
  -3   7   5      265.92      278.49      5.54 o 
  -2   7   5       77.61       80.84      1.53 o 
  -1   7   5      378.20      411.06      2.90 o 
   0   7   5      152.87      181.50      2.37 o 
   1   7   5       15.19       16.23      1.75 o 
   2   7   5      128.05      122.83      6.52 o 
   3   7   5      216.14      200.86      3.58 o 
   4   7   5       45.98       58.81      1.81 o 
   5   7   5        0.23       -0.11      0.89 o 
   6   7   5      129.88      139.98      2.37 o 
   7   7   5        2.65        3.50      1.00 o 
   8   7   5       17.54       19.58      1.45 o 
   9   7   5        8.24       11.23      1.50 o 
 -10   8   5        8.51       10.57      2.18 o 
  -9   8   5       64.39       59.74      6.44 o 
  -8   8   5       50.59       56.14      3.01 o 
  -7   8   5        0.69        2.94      1.60 o 
  -6   8   5        0.33        2.87      1.37 o 
  -5   8   5        4.12        3.31      1.37 o 
  -4   8   5       19.58       17.46      1.02 o 
  -3   8   5        4.84        4.98      0.84 o 
  -2   8   5      137.74      134.83      3.27 o 
  -1   8   5      630.89      645.53      9.52 o 
   0   8   5        0.07        0.58      0.82 o 
   1   8   5      652.51      672.88     15.10 o 
   2   8   5      125.37      111.77      2.18 o 
   3   8   5        0.37        4.03      1.00 o 
   4   8   5        2.05        0.36      0.80 o 
   5   8   5       13.52        9.33      1.04 o 
   6   8   5       14.33       17.86      1.26 o 
   7   8   5        1.67        2.72      1.01 o 
   8   8   5        1.53        1.66      1.09 o 
  -9   9   5        8.72        6.53      3.24 o 
  -8   9   5        8.19        7.57      1.83 o 
  -7   9   5       15.71       12.63      1.97 o 
  -6   9   5       12.26        7.67      1.55 o 
  -5   9   5        8.70       14.45      1.29 o 
  -4   9   5        0.72       -0.92      0.97 o 
  -3   9   5       88.56       84.82      3.30 o 
  -2   9   5      135.93      134.76      3.16 o 
  -1   9   5       21.34       17.99      1.04 o 
   0   9   5       34.46       33.38      2.08 o 
   1   9   5      323.76      320.58      4.31 o 
   2   9   5       21.07       11.10      2.07 o 
   3   9   5        7.91        4.46      1.33 o 
   4   9   5       47.75       36.17      2.42 o 
   5   9   5      137.15      146.95      2.61 o 
   6   9   5       31.98       28.06      1.68 o 
   7   9   5        8.35        5.24      1.08 o 
   8   9   5        0.39        2.02      1.22 o 
  -9  10   5        0.42        0.50      1.80 o 
  -8  10   5        2.92        4.47      1.84 o 
  -7  10   5        0.58        1.13      1.60 o 
  -6  10   5       20.98       19.37      2.00 o 
  -5  10   5        6.58        5.92      1.67 o 
  -4  10   5        2.15        1.15      1.08 o 
  -3  10   5       61.51       52.74      1.56 o 
  -2  10   5        1.04        1.09      0.81 o 
  -1  10   5       91.28       84.39      3.10 o 
   0  10   5       27.53       28.41      1.64 o 
   1  10   5      173.48      175.77      2.78 o 
   2  10   5      132.59      111.16      4.21 o 
   3  10   5       13.05       11.29      1.52 o 
   4  10   5       34.02       36.41      2.44 o 
   5  10   5        0.05        0.56      1.75 o 
   6  10   5        4.76        6.17      1.62 o 
   7  10   5        6.90        6.42      1.28 o 
  -8  11   5        0.19       -0.61      1.79 o 
  -7  11   5        2.45        0.86      1.68 o 
  -6  11   5       25.07       20.58      2.88 o 
  -5  11   5       12.41       10.52      2.49 o 
  -4  11   5        7.10        9.38      1.32 o 
  -3  11   5        2.39        1.19      1.08 o 
  -2  11   5        4.97        5.45      0.84 o 
  -1  11   5       13.01        9.35      0.96 o 
   0  11   5       33.65       29.08      1.74 o 
   1  11   5       42.59       39.78      3.15 o 
   2  11   5       19.93       17.80      1.74 o 
   3  11   5       25.73       32.97      3.09 o 
   4  11   5       32.82       31.42      2.28 o 
   5  11   5        3.54        2.75      1.46 o 
   6  11   5        2.62        3.24      1.63 o 
   7  11   5        0.21        1.38      1.59 o 
  -7  12   5       10.19       13.73      2.13 o 
  -6  12   5       13.74       11.85      1.85 o 
  -5  12   5        0.18       -0.23      1.42 o 
  -4  12   5        3.17        4.28      1.49 o 
  -3  12   5       77.30       79.04      3.64 o 
  -2  12   5       82.17       79.55      2.11 o 
  -1  12   5        0.13       -0.83      0.83 o 
   0  12   5        0.08       -0.90      0.90 o 
   1  12   5       13.87       10.39      1.51 o 
   2  12   5      119.12      109.28      8.77 o 
   3  12   5       23.67       26.69      3.75 o 
   4  12   5       24.41       24.53      4.85 o 
   5  12   5       47.75       52.31      7.51 o 
   6  12   5       17.47       14.94      1.99 o 
  -6  13   5        5.97        6.98      1.85 o 
  -5  13   5        9.36        9.53      1.93 o 
  -4  13   5       29.14       26.61      2.20 o 
  -3  13   5        1.19       -0.90      1.40 o 
  -2  13   5        1.88        1.43      1.16 o 
  -1  13   5       24.36       20.25      1.23 o 
   0  13   5       50.83       50.54      6.90 o 
   1  13   5       31.25       26.70      2.97 o 
   2  13   5        3.83        5.62      1.55 o 
   3  13   5        0.09        0.28      1.47 o 
   4  13   5       34.54       33.34      5.07 o 
   5  13   5        2.83        1.70      1.56 o 
  -5  14   5        0.78        0.10      1.58 o 
  -4  14   5        4.53        9.08      1.82 o 
  -3  14   5       18.61       22.19      3.02 o 
  -2  14   5       57.98       57.22      4.89 o 
  -1  14   5        6.10        7.03      1.59 o 
   0  14   5        9.55        7.59      1.52 o 
   1  14   5       46.42       48.62      5.09 o 
   2  14   5       35.17       39.31      4.16 o 
   3  14   5        1.10        0.14      1.41 o 
   4  14   5        0.39        0.53      1.46 o 
  -3  15   5        1.50        2.27      2.15 o 
  -2  15   5        0.49       -0.54      2.00 o 
  -1  15   5        5.99       10.15      2.69 o 
   0  15   5        4.92        8.43      1.70 o 
   1  15   5        1.42        2.39      1.48 o 
   2  15   5        7.23        9.57      3.00 o 
 -11   0   6       10.16        9.82      2.54 o 
 -10   0   6       10.94       10.69      2.42 o 
  -9   0   6      152.36      136.49      4.93 o 
  -8   0   6      277.80      298.65      4.56 o 
  -7   0   6       92.68       89.46      3.32 o 
  -6   0   6      299.37      383.71     14.52 o 
  -5   0   6      108.81      125.12      6.87 o 
  -4   0   6        2.36        4.07      0.75 o 
  -3   0   6       17.08       10.43      1.11 o 
  -2   0   6       50.95       64.06      2.44 o 
  -1   0   6       14.98       10.12      1.05 o 
   0   0   6       22.17       15.56      0.87 o 
   1   0   6      470.04      483.92     13.56 o 
   2   0   6     2240.95     2273.11     20.25 o 
   3   0   6       44.76       87.40      2.90 o 
   4   0   6      281.31      376.69      6.49 o 
   5   0   6       85.80       77.77      1.87 o 
   6   0   6      285.03      272.41      5.85 o 
   7   0   6       47.98       37.28      3.48 o 
   8   0   6       54.43       57.63      3.98 o 
   9   0   6       39.46       52.53      4.06 o 
  10   0   6       45.92       57.55      4.39 o 
 -11   1   6       25.15       24.88      2.14 o 
 -10   1   6       86.49       89.43      3.20 o 
  -9   1   6       68.91       72.95      2.96 o 
  -8   1   6       14.45       19.63      1.81 o 
  -7   1   6      699.60      684.77     10.21 o 
  -6   1   6      689.87      632.21      9.77 o 
  -5   1   6        0.07        0.95      0.55 o 
  -4   1   6       75.75       73.52      1.31 o 
  -3   1   6      257.29      231.78      1.90 o 
  -2   1   6      766.05      769.52      8.27 o 
  -1   1   6      296.23      254.53      2.14 o 
   0   1   6        0.73        1.29      0.97 o 
   1   1   6        0.31        0.00      0.29 o 
   2   1   6      163.81      165.38      2.98 o 
   3   1   6       10.89       20.53      0.67 o 
   4   1   6      135.25      109.28      1.23 o 
   5   1   6       55.18       38.34      1.36 o 
   6   1   6        5.43        5.55      0.79 o 
   7   1   6       11.62       11.12      1.45 o 
   8   1   6       51.78       55.56      2.68 o 
   9   1   6       38.91       41.72      2.66 o 
  10   1   6        0.77       -0.31      1.67 o 
 -11   2   6        0.79       -1.96      1.96 o 
 -10   2   6       35.09       33.50      2.57 o 
  -9   2   6       16.79       13.28      1.38 o 
  -8   2   6       74.11       74.13      2.24 o 
  -7   2   6       28.21       28.27      1.50 o 
  -6   2   6       80.26       93.09      1.73 o 
  -5   2   6       30.11       38.72      1.29 o 
  -4   2   6      222.12      220.32      1.94 o 
  -3   2   6       93.06      103.51      3.54 o 
  -2   2   6     1610.54     1680.84     63.87 o 
  -1   2   6       10.73       13.58      1.43 o 
   0   2   6      882.63      896.16     12.37 o 
   1   2   6      280.25      311.26      3.10 o 
   2   2   6      360.36      382.54      5.96 o 
   3   2   6       96.32       76.93      1.08 o 
   4   2   6       12.06       16.11      0.68 o 
   5   2   6      614.49      578.76      7.74 o 
   6   2   6      147.44      140.31      5.03 o 
   7   2   6       41.21       40.20      2.41 o 
   8   2   6       38.40       39.11      2.59 o 
   9   2   6       18.37       17.97      1.96 o 
 -11   3   6        4.44        5.84      1.74 o 
 -10   3   6        0.14        0.31      1.46 o 
  -9   3   6       55.19       52.33      2.25 o 
  -8   3   6       27.68       26.79      1.62 o 
  -7   3   6      158.15      151.79      2.59 o 
  -6   3   6        8.31       11.52      0.99 o 
  -5   3   6        0.01        0.49      0.57 o 
  -4   3   6      163.72      216.81      6.93 o 
  -3   3   6     1889.93     2078.12     24.48 o 
  -2   3   6     1382.58     1461.87      8.51 o 
  -1   3   6     1194.30     1386.67     11.69 o 
   0   3   6      394.64      432.29      3.98 o 
   2   3   6      276.96      248.05      3.09 o 
   3   3   6        0.85        1.00      0.40 o 
   4   3   6      100.71       73.51      1.86 o 
   5   3   6       85.57       88.90      1.80 o 
   6   3   6      402.97      385.38      3.23 o 
   7   3   6      172.79      160.71      3.42 o 
   8   3   6       14.31       11.07      1.65 o 
   9   3   6        3.29        1.35      1.54 o 
 -11   4   6        5.71        2.06      2.62 o 
 -10   4   6        1.25        0.27      1.58 o 
  -9   4   6        0.67        1.61      1.12 o 
  -8   4   6        4.49        5.82      1.11 o 
  -7   4   6       15.11       15.03      2.04 o 
  -6   4   6        2.81        3.65      0.75 o 
  -5   4   6       45.19       55.84      2.13 o 
  -4   4   6        2.92        5.66      1.05 o 
  -3   4   6      513.66      489.07     24.15 o 
  -2   4   6      474.24      418.88      3.13 o 
  -1   4   6     2960.14     3324.42     34.00 o 
   0   4   6        2.83        4.23      0.44 o 
   1   4   6       12.01       13.40      0.76 o 
   2   4   6      329.89      275.18      1.75 o 
   3   4   6       28.74       23.53      0.97 o 
   4   4   6       18.03       14.14      0.91 o 
   5   4   6      117.50      106.79      1.94 o 
   6   4   6       82.23       85.89      1.91 o 
   7   4   6        0.06        0.20      0.84 o 
   8   4   6        3.44        2.98      1.42 o 
   9   4   6        2.96       -0.51      1.50 o 
 -11   5   6        0.55       -1.25      2.78 o 
 -10   5   6       33.13       38.51      4.85 o 
  -9   5   6       42.91       47.43      2.91 o 
  -8   5   6       74.25       66.84      3.88 o 
  -7   5   6        1.08       -0.24      1.41 o 
  -6   5   6      242.00      206.04      3.84 o 
  -5   5   6      198.86      223.30      6.45 o 
  -4   5   6      334.00      361.40      7.59 o 
  -3   5   6        6.96        5.00      0.90 o 
  -2   5   6        0.40        0.49      0.72 o 
  -1   5   6       47.34       56.94      1.48 o 
   0   5   6      277.18      313.27      2.36 o 
   1   5   6     1595.97     1770.94      8.23 o 
   2   5   6       10.91       20.04      1.55 o 
   3   5   6       89.57       93.41      1.41 o 
   4   5   6       49.37       44.98      1.57 o 
   5   5   6      361.05      335.48      5.56 o 
   6   5   6        3.78        2.77      0.87 o 
   7   5   6        5.27        5.21      1.00 o 
   8   5   6        1.60        0.47      1.11 o 
   9   5   6       28.75       29.05      2.46 o 
 -10   6   6       15.55       15.28      2.10 o 
  -9   6   6        1.59        0.86      1.97 o 
  -8   6   6        6.22        5.08      1.91 o 
  -7   6   6      203.85      210.00      5.90 o 
  -6   6   6       93.57       99.09      3.12 o 
  -5   6   6        1.01        1.14      1.03 o 
  -4   6   6      573.90      542.61     21.81 o 
  -3   6   6       43.31       38.82      1.58 o 
  -2   6   6      136.80      142.56      4.06 o 
  -1   6   6       16.68       21.23      1.19 o 
   0   6   6      340.24      345.91      2.64 o 
   1   6   6      238.57      231.59      3.92 o 
   2   6   6      396.71      397.29      5.51 o 
   3   6   6      327.10      335.07      4.19 o 
   4   6   6      184.84      186.88      2.41 o 
   5   6   6      271.15      279.69      2.93 o 
   6   6   6        1.44        3.46      0.95 o 
   7   6   6        0.19        0.24      0.92 o 
   8   6   6        0.26        0.52      1.10 o 
   9   6   6       13.08       11.89      1.90 o 
 -10   7   6       49.43       45.85      3.30 o 
  -9   7   6      202.55      187.07      8.36 o 
  -8   7   6       18.32       19.03      2.16 o 
  -7   7   6      169.47      172.40      5.62 o 
  -6   7   6      190.94      209.05      5.55 o 
  -5   7   6      188.11      180.09      3.73 o 
  -4   7   6       88.01       79.19      2.23 o 
  -3   7   6       24.58       18.38      1.09 o 
  -2   7   6      385.72      322.45      3.18 o 
  -1   7   6      382.55      348.43      2.99 o 
   0   7   6      115.69      134.49      1.92 o 
   1   7   6      281.92      284.94      5.78 o 
   2   7   6        7.05        5.82      0.75 o 
   3   7   6      597.35      543.24      4.25 o 
   4   7   6      221.67      222.83      4.10 o 
   5   7   6       37.92       42.13      1.68 o 
   6   7   6        0.21       -0.63      0.89 o 
   7   7   6       39.91       48.02      1.82 o 
   8   7   6       38.75       39.07      1.79 o 
 -10   8   6        3.88        3.95      2.00 o 
  -9   8   6      114.01      132.35      7.70 o 
  -8   8   6       52.42       57.88      3.98 o 
  -7   8   6       71.10       68.22      4.12 o 
  -6   8   6       50.84       45.21      4.10 o 
  -5   8   6       33.52       30.61      2.78 o 
  -4   8   6       22.57       22.85      1.22 o 
  -3   8   6      576.25      545.55      6.75 o 
  -2   8   6      279.53      286.69      3.42 o 
  -1   8   6      175.94      160.40      3.98 o 
   0   8   6      386.68      377.85      6.16 o 
   1   8   6     1278.22     1257.80     28.16 o 
   3   8   6       56.62       47.18      2.40 o 
   4   8   6        2.18        1.06      1.02 o 
   5   8   6       69.35       73.26      3.37 o 
   6   8   6      138.88      143.45      4.23 o 
   7   8   6       25.88       24.82      1.61 o 
   8   8   6        0.51       -0.02      1.01 o 
  -9   9   6       50.00       48.58      4.31 o 
  -8   9   6        4.92        4.67      2.14 o 
  -6   9   6      183.71      194.58     17.34 o 
  -5   9   6      287.08      295.20     15.07 o 
  -4   9   6        0.73       -0.74      0.97 o 
  -3   9   6      131.86      129.64      2.73 o 
  -2   9   6       81.71       74.32      1.74 o 
  -1   9   6      419.70      393.02      3.21 o 
   0   9   6      172.39      172.08      2.45 o 
   1   9   6      108.57      100.36      2.29 o 
   2   9   6        0.20        0.82      1.13 o 
   3   9   6        0.68        0.40      1.13 o 
   4   9   6      233.15      240.52      4.21 o 
   5   9   6       18.36       14.67      1.78 o 
   6   9   6        2.61        2.28      1.09 o 
   7   9   6       21.85       28.76      1.64 o 
  -9  10   6        0.82        0.69      1.84 o 
  -8  10   6       82.38       80.82      3.49 o 
  -7  10   6       51.37       45.42      3.92 o 
  -6  10   6       23.66       19.84      1.99 o 
  -5  10   6        0.01        0.27      1.04 o 
  -4  10   6      190.73      197.22      5.85 o 
  -3  10   6      344.19      371.85      6.10 o 
  -2  10   6        2.73        3.92      0.90 o 
  -1  10   6        3.60        2.86      0.88 o 
   0  10   6       76.64       66.43      2.38 o 
   1  10   6       68.13       75.46      4.34 o 
   2  10   6      365.00      349.99      7.12 o 
   3  10   6      137.82      153.41     14.57 o 
   4  10   6        0.16        0.52      1.29 o 
   5  10   6      108.30      112.53      6.70 o 
   6  10   6       86.49       79.35      4.11 o 
   7  10   6        1.46       -0.08      1.29 o 
  -8  11   6        3.17        3.72      2.04 o 
  -7  11   6        0.04       -1.61      1.61 o 
  -6  11   6       29.08       27.18      3.42 o 
  -5  11   6       65.68       65.64      8.31 o 
  -4  11   6       45.72       43.86      2.11 o 
  -3  11   6       59.31       57.78      3.31 o 
  -2  11   6      222.31      233.98      6.72 o 
  -1  11   6       24.67       20.87      1.34 o 
   0  11   6        0.24        0.34      0.99 o 
   1  11   6       91.57      102.61      7.76 o 
   2  11   6        0.43        0.95      1.22 o 
   3  11   6        0.69        1.19      1.32 o 
   4  11   6       31.61       46.01      6.21 o 
   5  11   6       16.63       12.94      1.87 o 
   6  11   6       23.98       23.89      2.11 o 
  -7  12   6       15.45       11.92      2.05 o 
  -6  12   6        0.16       -1.16      1.51 o 
  -5  12   6        5.86        8.67      1.85 o 
  -4  12   6       16.40       19.17      1.98 o 
  -3  12   6        7.49        9.66      1.36 o 
  -2  12   6       36.22       32.51      1.50 o 
  -1  12   6       88.08       78.64      2.80 o 
   0  12   6        9.59        8.70      1.04 o 
   1  12   6        0.33       -1.03      1.15 o 
   2  12   6        0.01       -1.50      2.61 o 
   3  12   6       96.49       90.55      8.94 o 
   4  12   6        3.06        3.40      1.53 o 
   5  12   6       11.45        8.71      1.81 o 
  -6  13   6        1.59        1.64      1.73 o 
  -5  13   6        5.66        7.41      1.86 o 
  -4  13   6        0.88       -1.42      1.42 o 
  -3  13   6        8.82       13.10      1.52 o 
  -2  13   6        1.67        2.42      1.20 o 
  -1  13   6        6.48        7.85      1.09 o 
   0  13   6        9.29        9.08      1.51 o 
   1  13   6        1.83        1.31      1.31 o 
   2  13   6        9.75        7.46      1.57 o 
   3  13   6        0.83        0.89      1.42 o 
   4  13   6        2.05        0.54      1.43 o 
  -5  14   6        1.45        0.43      1.72 o 
  -4  14   6        1.10        1.21      1.55 o 
  -3  14   6        0.03       -0.17      1.57 o 
  -2  14   6        2.12        4.95      1.47 o 
  -1  14   6        0.21        0.97      1.11 o 
   0  14   6        7.32        6.67      1.27 o 
   1  14   6        3.16        2.18      1.50 o 
   2  14   6        0.85       -0.23      1.37 o 
   3  14   6        2.28        1.18      1.38 o 
  -2  15   6        7.85        6.96      1.69 o 
  -1  15   6        6.54       11.69      2.65 o 
   0  15   6        0.49        1.72      1.25 o 
   1  15   6        0.17       -1.24      1.31 o 
 -11   1   7        7.96        7.46      1.75 o 
 -10   1   7       22.69       22.55      2.17 o 
  -9   1   7        0.94        0.60      1.13 o 
  -8   1   7        4.93        6.54      0.97 o 
  -7   1   7       73.50       79.67      2.37 o 
  -6   1   7       37.37       33.11      1.49 o 
  -5   1   7        5.37        6.80      0.70 o 
  -4   1   7      182.55      205.03      2.71 o 
  -3   1   7      234.85      249.33      9.33 o 
  -2   1   7     1107.07     1219.86     22.33 o 
   0   1   7        1.07        0.26      0.41 o 
   1   1   7      254.21      239.35      3.98 o 
   2   1   7       76.33       76.77      1.11 o 
   3   1   7      124.65       92.88      1.52 o 
   4   1   7        0.95        0.46      0.41 o 
   5   1   7       34.93       38.50      1.15 o 
   6   1   7       79.50       86.89      1.77 o 
   7   1   7        9.13        8.20      1.53 o 
   8   1   7       30.61       30.40      2.27 o 
   9   1   7        0.95        1.65      1.64 o 
 -11   2   7        0.00        0.52      1.75 o 
 -10   2   7       44.76       46.02      2.78 o 
  -9   2   7      329.76      322.16      3.93 o 
  -8   2   7        5.75        6.40      1.13 o 
  -7   2   7      298.14      282.17      2.78 o 
  -6   2   7      111.98      114.85      1.93 o 
  -5   2   7      361.30      402.39      4.80 o 
  -4   2   7      160.66      146.56      2.79 o 
  -3   2   7        0.16       -0.31      0.52 o 
  -2   2   7       19.98       22.77      1.28 o 
  -1   2   7        1.83        2.51      0.55 o 
   0   2   7     1619.67     1709.36      6.13 o 
   1   2   7     1216.26     1367.02      9.43 o 
   2   2   7        6.10        7.31      0.54 o 
   3   2   7      147.86      139.72      3.50 o 
   4   2   7      267.41      229.06      2.78 o 
   5   2   7      133.28      126.45      2.87 o 
   6   2   7      159.08      149.52      3.61 o 
   7   2   7        3.01        3.06      1.43 o 
   8   2   7       53.16       51.14      2.76 o 
   9   2   7        7.35       10.62      1.86 o 
 -11   3   7       88.70       88.29      5.30 o 
 -10   3   7       22.68       25.64      2.37 o 
  -9   3   7        5.39        5.57      1.23 o 
  -8   3   7       15.58        9.25      1.20 o 
  -7   3   7       84.36       86.30      3.26 o 
  -6   3   7      982.93      959.44     16.64 o 
  -5   3   7      157.68      171.07      2.31 o 
  -4   3   7      138.53      144.20      3.07 o 
  -3   3   7       13.04       11.11      1.02 o 
  -2   3   7     1635.13     1744.56     11.54 o 
  -1   3   7     1666.08     1981.33      8.21 o 
   0   3   7       11.78       21.10      1.20 o 
   1   3   7     1839.00     1957.64      9.26 o 
   2   3   7      148.49      147.30      1.49 o 
   3   3   7       42.59       40.71      1.05 o 
   4   3   7        7.96       11.81      0.65 o 
   5   3   7       12.85       11.49      0.92 o 
   6   3   7       65.34       70.05      1.60 o 
   7   3   7       19.83       21.35      1.25 o 
   8   3   7       16.56       17.07      1.97 o 
   9   3   7       12.86       14.18      1.85 o 
 -11   4   7       11.29        6.27      2.82 o 
 -10   4   7      149.74      150.07      4.05 o 
  -9   4   7       27.57       32.66      2.73 o 
  -8   4   7       13.15       13.58      2.87 o 
  -7   4   7       63.83       64.96      3.13 o 
  -6   4   7       30.44       27.38      1.34 o 
  -5   4   7      280.52      268.63     10.56 o 
  -4   4   7      223.51      188.51      5.76 o 
  -3   4   7     2020.12     2048.58     20.94 o 
  -2   4   7        0.88        2.61      0.71 o 
  -1   4   7      956.14      970.23      5.14 o 
   0   4   7       46.23       56.12      1.75 o 
   1   4   7      407.04      360.99      3.32 o 
   2   4   7      199.62      209.26      3.70 o 
   3   4   7      184.12      171.77      3.50 o 
   4   4   7      300.59      285.06      2.35 o 
   5   4   7      122.47      105.98      1.56 o 
   6   4   7      126.47      116.00      1.81 o 
   7   4   7       18.31       18.97      1.03 o 
   8   4   7        9.78        7.74      1.58 o 
   9   4   7       36.86       41.87      2.75 o 
 -11   5   7       49.78       60.64      5.11 o 
 -10   5   7       16.70       14.97      2.07 o 
  -9   5   7        0.16        0.63      1.50 o 
  -8   5   7        0.37        1.01      1.41 o 
  -7   5   7        4.77        4.67      1.51 o 
  -6   5   7      574.29      567.78      5.08 o 
  -5   5   7      935.40      939.98     17.04 o 
  -4   5   7       49.74       53.64      2.37 o 
  -3   5   7       39.59       44.13      2.00 o 
  -2   5   7      259.17      288.21      2.82 o 
  -1   5   7       55.86       43.81      1.54 o 
   0   5   7        1.04       -0.30      0.44 o 
   1   5   7      189.74      211.75      3.63 o 
   2   5   7      336.23      342.31      5.13 o 
   3   5   7      616.86      602.13      9.02 o 
   4   5   7       32.29       30.63      1.35 o 
   5   5   7       27.81       28.67      1.54 o 
   6   5   7       29.09       23.75      1.23 o 
   7   5   7       89.45       84.90      2.03 o 
   8   5   7        5.89        6.80      1.61 o 
   9   5   7        6.46        5.84      1.71 o 
 -10   6   7       29.94       30.96      2.50 o 
  -9   6   7       22.82       32.89      2.48 o 
  -8   6   7       33.18       35.71      2.74 o 
  -7   6   7        5.95        5.29      1.51 o 
  -6   6   7       14.69       13.14      1.74 o 
  -5   6   7        9.92        9.22      1.05 o 
  -4   6   7      316.70      317.42      2.81 o 
  -3   6   7       86.93       91.30      2.74 o 
  -2   6   7      192.63      234.07      2.74 o 
  -1   6   7       15.45       24.18      1.53 o 
   0   6   7      126.53      109.06      1.75 o 
   1   6   7      263.23      229.79      4.63 o 
   2   6   7      208.59      204.33      1.94 o 
   3   6   7       21.52       18.95      2.23 o 
   4   6   7       59.70       68.13      1.78 o 
   5   6   7       21.60       14.94      1.08 o 
   6   6   7       72.16       73.93      1.91 o 
   7   6   7       27.76       32.19      1.64 o 
   8   6   7        2.97        4.18      1.23 o 
 -10   7   7       22.75       25.76      2.89 o 
  -9   7   7        0.79        1.30      1.70 o 
  -8   7   7        5.93        1.97      1.58 o 
  -7   7   7       38.34       45.47      2.68 o 
  -6   7   7       79.45       79.26      5.90 o 
  -5   7   7        0.11       -0.03      0.99 o 
  -4   7   7        3.63        4.60      0.85 o 
  -3   7   7       39.51       32.10      1.75 o 
  -2   7   7       92.13       99.50      2.62 o 
  -1   7   7      206.45      190.69      3.02 o 
   0   7   7        0.03        0.58      0.66 o 
   1   7   7       44.41       40.87      1.92 o 
   2   7   7      370.60      362.85      9.89 o 
   3   7   7       48.40       49.01      2.34 o 
   4   7   7        0.56        0.16      0.82 o 
   5   7   7        6.65        7.59      0.98 o 
   6   7   7        2.75        0.36      0.91 o 
   7   7   7        6.29        4.11      1.03 o 
   8   7   7       44.71       50.30      1.86 o 
 -10   8   7        9.01        7.97      2.05 o 
  -9   8   7        0.01        0.32      1.64 o 
  -8   8   7        0.06       -0.46      1.53 o 
  -7   8   7       22.75       20.73      1.96 o 
  -6   8   7        8.13        7.90      1.71 o 
  -5   8   7       22.86       23.22      2.87 o 
  -4   8   7        1.88        3.00      0.85 o 
  -3   8   7        3.65        2.41      0.94 o 
  -2   8   7      124.30      121.06      4.50 o 
  -1   8   7       25.25       24.64      1.43 o 
   0   8   7       48.25       43.49      1.54 o 
   1   8   7       11.14       13.60      0.99 o 
   2   8   7       52.60       48.60      2.41 o 
   3   8   7        3.06        2.29      1.22 o 
   4   8   7        9.12        5.88      1.32 o 
   5   8   7        1.68        0.07      0.98 o 
   6   8   7        2.48        3.09      0.99 o 
   7   8   7        1.02        2.87      1.00 o 
   8   8   7        0.14       -0.07      1.03 o 
  -9   9   7       31.47       34.79      7.01 o 
  -8   9   7        5.09        7.38      1.87 o 
  -7   9   7       33.28       34.37      2.60 o 
  -6   9   7        4.67        3.01      1.51 o 
  -5   9   7       24.96       28.13      1.79 o 
  -4   9   7        3.70        5.75      1.12 o 
  -3   9   7      275.14      267.98      7.35 o 
  -2   9   7       54.54       42.85      1.92 o 
  -1   9   7       50.69       55.34      1.71 o 
   0   9   7       47.25       47.30      1.64 o 
   1   9   7        0.22        1.08      0.77 o 
   2   9   7        8.57        8.14      1.36 o 
   3   9   7       18.83       22.97      1.91 o 
   4   9   7       11.55        7.17      3.35 o 
   5   9   7        7.21        3.43      1.44 o 
   6   9   7        0.69        3.42      1.17 o 
   7   9   7        0.62       -0.02      1.11 o 
  -9  10   7       10.58        8.22      2.35 o 
  -8  10   7       17.45       18.66      2.27 o 
  -7  10   7       27.87       26.18      3.54 o 
  -6  10   7        3.11        4.15      1.62 o 
  -5  10   7        0.09        0.19      1.10 o 
  -4  10   7       24.14       27.02      1.66 o 
  -3  10   7        4.62        4.80      0.96 o 
  -2  10   7      102.38      112.58      2.82 o 
  -1  10   7       63.67       71.53      2.41 o 
   0  10   7      260.27      265.27      3.77 o 
   1  10   7       33.80       35.59      1.84 o 
   2  10   7       40.22       41.59      2.41 o 
   3  10   7        2.61        0.58      1.49 o 
   4  10   7       11.17        8.84      1.45 o 
   5  10   7       24.04       20.82      3.09 o 
   6  10   7       12.01        9.12      1.67 o 
   7  10   7        4.92        2.62      2.42 o 
  -8  11   7        1.37        2.13      1.88 o 
  -7  11   7       12.87       13.59      2.10 o 
  -6  11   7       37.34       38.64      2.89 o 
  -5  11   7       37.64       34.83      4.18 o 
  -4  11   7        1.34        1.14      1.18 o 
  -3  11   7       36.13       49.02      1.83 o 
  -2  11   7       65.01       85.77      2.97 o 
  -1  11   7        3.29        3.32      0.91 o 
   0  11   7       14.66       12.88      1.09 o 
   1  11   7        1.17        0.48      0.84 o 
   2  11   7       17.93       20.54      2.34 o 
   3  11   7       24.47       17.17      3.75 o 
   4  11   7        2.24        2.23      1.38 o 
   5  11   7        0.33        1.86      1.41 o 
   6  11   7        0.33        0.48      1.49 o 
  -7  12   7        2.72        1.88      1.67 o 
  -6  12   7        5.24        4.54      1.75 o 
  -5  12   7       25.25       25.83      2.32 o 
  -4  12   7       33.75       34.69      2.61 o 
  -3  12   7       30.62       30.73      2.16 o 
  -2  12   7        7.00        8.44      1.05 o 
  -1  12   7       65.33       77.66      1.98 o 
   0  12   7        3.99        0.88      1.08 o 
   1  12   7       21.79       26.58      1.69 o 
   2  12   7      101.97       95.37      9.62 o 
   3  12   7        0.82        1.47      1.43 o 
   4  12   7       21.17       17.37      3.64 o 
   5  12   7       30.28       34.10      4.75 o 
  -6  13   7       13.63       11.60      1.95 o 
  -5  13   7       13.82       17.01      2.08 o 
  -4  13   7       18.00       23.54      5.13 o 
  -3  13   7       86.66       95.81      5.46 o 
  -2  13   7       12.80       11.34      1.21 o 
  -1  13   7       18.67       17.09      1.22 o 
   0  13   7        0.03       -0.64      1.08 o 
   1  13   7       69.74       74.41      2.72 o 
   2  13   7       33.81       40.83      2.55 o 
   3  13   7        4.76        6.86      1.85 o 
   4  13   7        3.15        4.07      1.50 o 
  -4  14   7        0.04       -1.21      1.60 o 
  -3  14   7        2.77        5.27      1.93 o 
  -2  14   7        7.61        5.19      1.36 o 
  -1  14   7        2.85        3.31      1.18 o 
   0  14   7       20.16       25.80      1.84 o 
   1  14   7       13.62       16.43      1.50 o 
   2  14   7        0.22       -0.98      1.35 o 
 -11   0   8       33.79       34.00      4.00 o 
 -10   0   8       22.31       25.77      2.96 o 
  -9   0   8      628.41      612.28      9.16 o 
  -8   0   8      577.28      570.04     23.04 o 
  -7   0   8      673.13      675.22     17.76 o 
  -6   0   8      704.61      773.20     10.47 o 
  -5   0   8      307.62      365.82      6.11 o 
  -4   0   8     1322.19     1253.86     19.73 o 
  -3   0   8       39.12       73.59      2.92 o 
  -2   0   8     2261.39     2653.63     17.90 o 
  -1   0   8      447.30      619.68      6.53 o 
   0   0   8      248.94      248.80      6.66 o 
   1   0   8      848.65      980.27     15.13 o 
   2   0   8        1.08        0.19      0.57 o 
   3   0   8      434.62      467.33      8.58 o 
   4   0   8      667.74      712.36     15.93 o 
   5   0   8      809.19      852.91     19.06 o 
   6   0   8      138.62      155.73      4.94 o 
   7   0   8       26.19       30.79      3.36 o 
   8   0   8      254.15      254.31      6.57 o 
   9   0   8       72.55       71.09      4.50 o 
 -11   1   8       20.12       15.26      2.19 o 
 -10   1   8       91.26       83.17      3.22 o 
  -9   1   8        9.93       12.52      1.40 o 
  -8   1   8       57.64       55.32      1.77 o 
  -7   1   8      102.11      108.20      2.11 o 
  -6   1   8      490.27      515.98      7.25 o 
  -5   1   8        3.40        2.39      0.69 o 
  -4   1   8      761.06      738.86     13.48 o 
  -3   1   8      206.85      158.42      2.61 o 
  -2   1   8     1312.13     1281.71     25.02 o 
  -1   1   8      751.28      831.75      4.53 o 
   0   1   8       24.05       33.21      1.19 o 
   1   1   8     1309.23     1254.05      8.80 o 
   2   1   8      401.27      382.78      7.44 o 
   3   1   8       10.23       11.15      0.56 o 
   4   1   8        2.21        2.74      0.61 o 
   5   1   8      308.85      310.59      7.42 o 
   6   1   8      155.70      167.75      3.51 o 
   7   1   8       39.07       42.65      2.53 o 
   8   1   8       32.17       29.81      2.50 o 
   9   1   8        8.48       11.53      1.95 o 
 -11   2   8       18.27       22.05      3.20 o 
 -10   2   8       49.22       56.08      4.26 o 
  -9   2   8      227.58      197.56      5.44 o 
  -8   2   8      102.23       93.26      2.39 o 
  -7   2   8       86.32       84.10      1.91 o 
  -6   2   8      847.43      876.91      5.66 o 
  -5   2   8     1374.15     1530.76     16.15 o 
  -4   2   8       11.01       18.05      0.92 o 
  -3   2   8      430.86      517.39      6.20 o 
  -2   2   8      133.27      119.30      2.31 o 
  -1   2   8      546.62      554.17      6.32 o 
   0   2   8     2131.54     2194.79     24.37 o 
   1   2   8       18.01       14.01      0.84 o 
   2   2   8        9.26        9.93      0.62 o 
   3   2   8       96.47       84.67      1.57 o 
   4   2   8      822.35      836.82      6.30 o 
   5   2   8      128.07      141.62      1.83 o 
   6   2   8        5.32        5.86      0.89 o 
   7   2   8        0.44       -0.63      1.35 o 
   8   2   8       28.08       28.03      2.42 o 
   9   2   8       26.26       20.69      2.06 o 
 -11   3   8        1.92        0.74      2.52 o 
 -10   3   8        0.56        3.48      2.07 o 
  -9   3   8        0.45        0.69      1.50 o 
  -8   3   8      165.15      144.30      2.71 o 
  -7   3   8      319.64      321.29     11.11 o 
  -6   3   8        3.23        1.13      0.77 o 
  -5   3   8      249.27      267.74      7.36 o 
  -4   3   8      527.82      561.88      9.78 o 
  -3   3   8      292.62      303.52      9.64 o 
  -2   3   8        0.23        0.21      0.61 o 
  -1   3   8      349.03      270.69      2.59 o 
   0   3   8        0.21       -0.11      0.48 o 
   1   3   8      136.67       97.79      1.51 o 
   2   3   8      185.78      161.32      2.23 o 
   3   3   8      351.22      347.66      2.18 o 
   4   3   8       14.32       19.83      1.27 o 
   5   3   8      136.23      139.77      2.91 o 
   6   3   8       52.30       54.32      1.47 o 
   7   3   8       12.86       13.79      1.61 o 
   8   3   8        8.14        9.48      1.78 o 
   9   3   8        5.56        3.57      1.65 o 
 -11   4   8        0.57       -2.44      2.44 o 
 -10   4   8       21.98       17.55      2.13 o 
  -9   4   8       17.53       23.02      2.19 o 
  -8   4   8       40.03       45.80      2.71 o 
  -7   4   8        2.32        4.41      1.41 o 
  -6   4   8       74.35       91.22      2.33 o 
  -5   4   8      135.60      146.50      2.50 o 
  -4   4   8       31.14       36.75      1.28 o 
  -3   4   8       30.80       26.63      1.55 o 
  -2   4   8      109.38      124.46      2.35 o 
  -1   4   8       12.08       18.14      1.10 o 
   0   4   8       52.47       44.84      1.22 o 
   1   4   8       82.68       75.65      1.90 o 
   2   4   8      109.95       88.93      1.79 o 
   3   4   8       21.09       15.54      1.02 o 
   4   4   8        2.20        3.10      0.70 o 
   5   4   8       30.63       32.96      1.38 o 
   6   4   8        8.73       11.90      0.91 o 
   7   4   8        1.40        1.30      0.90 o 
   8   4   8        0.95        0.56      1.53 o 
 -11   5   8        3.39        2.13      3.04 o 
 -10   5   8        2.31        1.24      1.74 o 
  -9   5   8        4.17        5.66      1.77 o 
  -8   5   8      158.00      153.78     14.52 o 
  -7   5   8       82.26       89.80      8.07 o 
  -6   5   8      205.63      200.47      5.54 o 
  -5   5   8       31.78       35.80      1.96 o 
  -4   5   8       67.35       67.35      4.80 o 
  -3   5   8      205.37      187.44      2.53 o 
  -2   5   8      320.77      298.83      3.03 o 
  -1   5   8        1.80        2.97      0.74 o 
   0   5   8       62.47       57.49      2.22 o 
   1   5   8      223.62      213.53      6.01 o 
   2   5   8        1.02        3.34      0.61 o 
   3   5   8        0.02        0.14      0.66 o 
   4   5   8       40.94       46.88      1.48 o 
   5   5   8        8.67        7.10      0.83 o 
   6   5   8        1.94        0.60      0.75 o 
   7   5   8       15.62       15.12      1.06 o 
   8   5   8        3.53        4.27      1.54 o 
 -10   6   8       14.30       17.66      2.29 o 
  -9   6   8       21.00       22.20      2.29 o 
  -8   6   8        1.34        1.16      1.64 o 
  -7   6   8        0.01        0.95      1.66 o 
  -6   6   8       35.17       40.97      6.46 o 
  -5   6   8      170.55      160.41      3.73 o 
  -4   6   8      331.80      340.04      7.97 o 
  -3   6   8        1.48        2.65      0.90 o 
  -2   6   8       90.17      127.90      2.32 o 
  -1   6   8       90.60       88.14      2.05 o 
   0   6   8        5.47        6.30      0.79 o 
   1   6   8       49.57       46.94      1.48 o 
   2   6   8      222.82      224.89      4.25 o 
   3   6   8       33.47       33.45      1.37 o 
   4   6   8      102.60      121.88      1.84 o 
   5   6   8       49.76       49.08      1.50 o 
   6   6   8        4.54        5.00      0.85 o 
   7   6   8        2.23        4.35      0.89 o 
   8   6   8        4.97        7.70      1.34 o 
 -10   7   8        5.20        3.81      1.88 o 
  -9   7   8       20.88       21.37      2.63 o 
  -8   7   8        8.37        3.81      1.57 o 
  -7   7   8       21.80       17.56      3.21 o 
  -6   7   8        0.62       -1.27      2.22 o 
  -5   7   8      102.78       98.60      5.11 o 
  -4   7   8        5.71        9.06      1.87 o 
  -3   7   8      212.36      235.19      4.64 o 
  -2   7   8       76.26       75.45      2.87 o 
  -1   7   8       63.63       60.22      2.87 o 
   0   7   8       43.74       44.51      1.53 o 
   1   7   8       41.10       34.63      1.49 o 
   2   7   8        2.00        2.81      0.95 o 
   3   7   8       25.34       24.71      1.52 o 
   4   7   8        0.69        1.61      0.81 o 
   5   7   8        4.97        7.67      0.86 o 
   6   7   8       11.03       13.82      1.02 o 
   7   7   8       32.25       33.23      1.33 o 
   8   7   8        0.84        1.88      1.11 o 
 -10   8   8       18.65       11.20      2.80 o 
  -9   8   8       91.11      106.07     10.34 o 
  -8   8   8       31.71       30.65      3.52 o 
  -7   8   8        5.67        4.13      1.68 o 
  -6   8   8      264.22      246.14      8.32 o 
  -5   8   8       21.61       16.31      1.79 o 
  -4   8   8        0.35       -0.80      0.80 o 
  -3   8   8      189.28      157.26      5.00 o 
  -2   8   8        1.19        1.19      0.98 o 
  -1   8   8       39.47       39.56      1.57 o 
   0   8   8      113.61      129.23      2.09 o 
   1   8   8      158.89      171.17      3.59 o 
   2   8   8        3.95        3.82      1.06 o 
   3   8   8        1.29        1.81      0.97 o 
   4   8   8        0.71        0.27      1.20 o 
   5   8   8       42.11       52.40      2.04 o 
   6   8   8       21.82       21.21      1.51 o 
   7   8   8        4.80        3.48      1.12 o 
  -9   9   8        0.29        2.63      1.81 o 
  -8   9   8       24.18       17.26      2.20 o 
  -7   9   8       58.33       57.58      3.67 o 
  -6   9   8        4.81        5.64      3.47 o 
  -5   9   8        0.00       -0.68      1.04 o 
  -4   9   8       30.71       26.91      1.38 o 
  -3   9   8        2.61        3.29      1.01 o 
  -2   9   8        1.83        2.49      1.02 o 
  -1   9   8      581.03      570.00      5.53 o 
   0   9   8       12.07       10.50      1.03 o 
   1   9   8      190.76      194.66      2.95 o 
   2   9   8        1.51       -0.03      0.95 o 
   3   9   8       48.54       42.86      2.56 o 
   4   9   8        1.92       -0.29      1.25 o 
   5   9   8       38.57       30.35      2.33 o 
   6   9   8        5.98        7.60      1.26 o 
   7   9   8        4.83        7.43      1.29 o 
  -8  10   8       16.37       23.35      3.36 o 
  -7  10   8        0.47       -0.61      1.68 o 
  -6  10   8        5.30        3.09      1.66 o 
  -5  10   8        8.64        6.78      1.27 o 
  -4  10   8        3.05        2.59      1.15 o 
  -3  10   8        0.02        0.44      1.00 o 
  -2  10   8       54.22       58.02      3.05 o 
  -1  10   8       12.84       12.61      1.28 o 
   0  10   8        4.71        4.43      0.94 o 
   1  10   8        9.44        9.98      1.24 o 
   2  10   8       96.54       88.68      2.30 o 
   3  10   8        5.36        9.83      1.10 o 
   4  10   8       86.75       79.64      4.54 o 
   5  10   8       16.78       16.12      4.57 o 
   6  10   8        4.70        4.91      1.52 o 
  -8  11   8        3.01        2.27      1.84 o 
  -7  11   8        0.97        0.84      1.56 o 
  -6  11   8       15.68       19.34      2.19 o 
  -5  11   8        4.32        5.47      1.33 o 
  -4  11   8        3.17        1.69      1.23 o 
  -3  11   8       29.67       35.58      2.23 o 
  -2  11   8       40.71       36.13      2.26 o 
  -1  11   8        0.37        1.15      0.91 o 
   0  11   8       13.76       11.73      1.29 o 
   1  11   8        1.08        0.40      1.06 o 
   2  11   8       92.55       76.54      2.34 o 
   3  11   8       37.63       31.53      1.55 o 
   4  11   8        2.37        3.27      1.40 o 
   5  11   8       10.64        8.81      1.64 o 
  -7  12   8        2.56        1.52      1.67 o 
  -6  12   8        3.61        1.42      1.67 o 
  -5  12   8        6.86        4.74      1.77 o 
  -4  12   8        0.74        2.56      1.29 o 
  -3  12   8       30.24       21.18      2.22 o 
  -2  12   8       42.95       43.14      2.09 o 
  -1  12   8       25.77       25.30      1.43 o 
   0  12   8       19.71       20.61      1.50 o 
   1  12   8        8.92        6.51      1.25 o 
   2  12   8        0.11       -0.69      1.07 o 
   3  12   8        7.91        4.89      1.03 o 
   4  12   8        6.09        5.44      1.54 o 
  -6  13   8        0.38       -0.97      2.63 o 
  -5  13   8       11.13       11.37      2.05 o 
  -4  13   8        0.08        0.52      1.33 o 
  -3  13   8       24.29       26.57      1.81 o 
  -2  13   8        0.00        1.31      1.17 o 
  -1  13   8        4.11        5.90      1.23 o 
   0  13   8        1.35        3.56      1.22 o 
   1  13   8        0.86        0.34      1.14 o 
   2  13   8        4.58        3.59      1.22 o 
   3  13   8        1.51        1.40      1.24 o 
  -4  14   8        4.48        3.30      1.74 o 
  -3  14   8        0.52        0.69      1.34 o 
  -2  14   8        0.00        2.51      1.36 o 
  -1  14   8        3.73        2.56      1.21 o 
   0  14   8        5.27        2.21      1.25 o 
   1  14   8        0.00        0.18      1.18 o 
 -11   1   9       14.67        8.35      1.86 o 
 -10   1   9        9.72        6.41      1.94 o 
  -9   1   9       47.64       41.71      2.38 o 
  -8   1   9        0.47       -0.04      0.86 o 
  -7   1   9        1.76        0.88      0.87 o 
  -6   1   9       10.92       16.48      1.11 o 
  -5   1   9      160.61      168.46      2.13 o 
  -4   1   9      189.19      256.00      2.40 o 
  -3   1   9       74.31       65.11      3.99 o 
  -2   1   9      173.55      172.38      3.93 o 
  -1   1   9        0.33        1.06      1.14 o 
   0   1   9       66.96       80.76      1.50 o 
   1   1   9       18.71       15.22      0.70 o 
   2   1   9        2.51        3.64      0.50 o 
   3   1   9       55.53       49.15      1.12 o 
   4   1   9        6.23        8.30      0.96 o 
   5   1   9       11.24        7.74      1.07 o 
   6   1   9        0.24        0.35      1.23 o 
   7   1   9        0.00       -0.25      1.36 o 
   8   1   9        2.66        5.56      1.67 o 
 -11   2   9       21.76       21.76      3.38 o 
 -10   2   9       91.33       85.95      4.71 o 
  -9   2   9       76.51       74.66      2.38 o 
  -8   2   9       19.44       19.93      1.20 o 
  -7   2   9      132.04      141.21      2.24 o 
  -6   2   9      219.51      215.74      2.55 o 
  -5   2   9      114.06      112.94      2.82 o 
  -4   2   9      132.54      139.30      4.11 o 
  -3   2   9        4.19        1.25      0.94 o 
  -2   2   9       61.68       68.83      2.90 o 
  -1   2   9      126.07      138.89      2.19 o 
   0   2   9        0.44        0.33      0.52 o 
   1   2   9      141.81      136.11      1.92 o 
   2   2   9       28.43       40.38      1.23 o 
   3   2   9       56.40       61.39      1.38 o 
   4   2   9       14.28       15.22      0.84 o 
   5   2   9      106.65      105.49      2.52 o 
   6   2   9       93.36       94.64      2.30 o 
   7   2   9       31.55       32.34      2.54 o 
   8   2   9       20.38       20.51      2.23 o 
 -11   3   9        0.32       -1.66      2.63 o 
 -10   3   9       13.85       11.94      1.93 o 
  -9   3   9        2.45        4.48      1.53 o 
  -8   3   9       23.06       23.95      2.00 o 
  -7   3   9       75.18       83.24      2.97 o 
  -6   3   9       67.83       66.39      1.75 o 
  -5   3   9       70.90       63.43      2.16 o 
  -4   3   9      157.00      160.21      5.47 o 
  -3   3   9        0.27       -0.39      0.59 o 
  -2   3   9       50.00       54.83      1.71 o 
  -1   3   9       58.49       58.16      1.64 o 
   0   3   9       53.00       61.12      1.41 o 
   1   3   9       57.46       51.81      1.36 o 
   2   3   9      143.26      144.72      1.83 o 
   3   3   9       20.60       22.02      1.01 o 
   4   3   9        0.06        2.52      0.69 o 
   5   3   9       17.42       21.52      1.09 o 
   6   3   9       62.36       63.47      1.77 o 
   7   3   9        1.01       -0.69      1.40 o 
   8   3   9        1.96        3.84      1.57 o 
 -11   4   9       59.19       58.38      5.06 o 
 -10   4   9       33.54       44.57      2.99 o 
  -9   4   9       19.65       21.62      2.15 o 
  -8   4   9      238.65      252.16     15.77 o 
  -7   4   9        0.98        0.02      0.97 o 
  -6   4   9      564.12      587.07     11.61 o 
  -5   4   9      399.72      418.19      4.34 o 
  -4   4   9      403.89      394.85      9.22 o 
  -3   4   9      121.18      104.57      3.43 o 
  -2   4   9     1331.73     1411.50      7.44 o 
  -1   4   9      295.96      267.30      3.57 o 
   0   4   9       41.03       36.91      1.23 o 
   1   4   9       68.77       80.60      1.79 o 
   2   4   9       16.29       20.37      1.17 o 
   3   4   9        1.89        0.75      0.54 o 
   4   4   9      354.50      342.51      4.96 o 
   5   4   9      194.58      194.97      2.20 o 
   6   4   9       13.47       21.97      1.12 o 
   7   4   9        0.32        2.07      1.50 o 
   8   4   9       10.86       12.10      2.43 o 
 -10   5   9        2.19        2.14      2.88 o 
  -9   5   9       45.63       51.57      3.23 o 
  -8   5   9       25.45       24.36      4.14 o 
  -7   5   9        0.17        0.99      1.31 o 
  -6   5   9       86.64       88.62      3.33 o 
  -5   5   9      199.57      189.16      2.91 o 
  -4   5   9      172.65      172.82      3.85 o 
  -3   5   9     1061.00     1000.20     24.46 o 
  -2   5   9        3.82        4.02      0.91 o 
  -1   5   9      120.26      157.14      5.23 o 
   0   5   9        8.77        8.83      0.91 o 
   1   5   9      232.35      220.20      5.90 o 
   2   5   9      323.75      323.24      6.21 o 
   3   5   9      112.59      117.08      4.51 o 
   4   5   9       31.69       32.72      1.34 o 
   5   5   9       47.20       48.40      1.46 o 
   6   5   9      238.34      242.96      3.33 o 
   7   5   9       48.41       47.06      1.74 o 
   8   5   9       10.41        6.71      1.75 o 
 -10   6   9       29.38       30.80      2.69 o 
  -9   6   9       25.52       27.62      2.37 o 
  -8   6   9        0.37        0.16      1.52 o 
  -7   6   9        0.63        0.50      1.52 o 
  -6   6   9        6.02        6.34      1.43 o 
  -5   6   9      121.92      122.78      2.58 o 
  -4   6   9      407.47      406.88     10.15 o 
  -3   6   9       28.34       23.73      2.27 o 
  -2   6   9      646.31      613.82      4.61 o 
  -1   6   9      790.11      742.19     13.55 o 
   0   6   9      263.06      261.60      4.37 o 
   1   6   9        4.31        3.43      0.76 o 
   2   6   9      105.16       75.25      1.64 o 
   3   6   9       21.30       17.90      1.22 o 
   4   6   9        1.28        2.30      0.75 o 
   5   6   9       33.91       33.00      1.42 o 
   6   6   9       17.06       15.88      1.05 o 
   7   6   9       10.25        9.69      0.99 o 
 -10   7   9        5.05        3.92      1.90 o 
  -9   7   9        6.58        6.52      1.86 o 
  -8   7   9        0.87       -0.68      1.51 o 
  -7   7   9       98.72       99.78     10.80 o 
  -6   7   9        0.34       -1.28      1.33 o 
  -5   7   9       34.17       37.67      1.91 o 
  -4   7   9      127.76      121.14      2.19 o 
  -3   7   9      379.66      362.67      4.64 o 
  -2   7   9      581.58      570.86      8.98 o 
  -1   7   9       41.57       55.53      1.99 o 
   0   7   9       31.20       33.07      1.81 o 
   1   7   9      143.46      143.25      2.49 o 
   2   7   9       20.33       24.85      1.69 o 
   3   7   9        1.02        1.53      0.94 o 
   4   7   9       12.52       13.52      1.05 o 
   5   7   9       12.76       10.66      1.06 o 
   6   7   9        6.83        4.27      0.97 o 
   7   7   9       25.95       25.50      1.32 o 
  -9   8   9        0.09        0.27      1.71 o 
  -8   8   9        1.68       -0.62      1.54 o 
  -7   8   9        1.87        0.65      1.57 o 
  -6   8   9       13.33       13.61      2.46 o 
  -5   8   9        2.96        3.21      1.11 o 
  -4   8   9        5.44        4.56      0.94 o 
  -3   8   9        0.92        0.30      0.97 o 
  -2   8   9       10.73        7.01      1.44 o 
  -1   8   9        1.17        0.27      0.93 o 
   0   8   9        0.91        0.52      0.79 o 
   1   8   9        5.81        3.10      0.82 o 
   2   8   9        0.23        1.74      0.99 o 
   3   8   9       31.07       33.28      1.82 o 
   4   8   9        6.07        4.79      1.13 o 
   5   8   9        0.23       -0.80      0.90 o 
   6   8   9        0.00       -0.05      0.89 o 
   7   8   9        5.10        5.63      1.09 o 
  -9   9   9        0.07       -0.51      1.83 o 
  -8   9   9        0.03       -0.80      1.62 o 
  -7   9   9       15.30       19.99      4.85 o 
  -6   9   9        0.56        0.19      1.44 o 
  -5   9   9       53.11       56.94      3.64 o 
  -4   9   9       12.99       15.60      1.19 o 
  -3   9   9       62.40       74.31      2.20 o 
  -2   9   9        7.56        8.16      1.14 o 
  -1   9   9       13.63       14.06      1.26 o 
   0   9   9       30.42       30.38      1.52 o 
   1   9   9       66.51       70.78      3.33 o 
   2   9   9       26.61       22.88      2.25 o 
   3   9   9        0.74        0.14      1.05 o 
   4   9   9       11.56       13.84      1.83 o 
   5   9   9        1.69        1.70      1.11 o 
   6   9   9        4.36        2.69      1.16 o 
  -8  10   9        4.99        4.75      2.45 o 
  -7  10   9        8.04       11.95      2.38 o 
  -6  10   9       29.59       34.23      3.68 o 
  -5  10   9       76.04       79.16      2.94 o 
  -4  10   9        0.09       -0.87      0.87 o 
  -3  10   9        1.76        4.43      1.18 o 
  -2  10   9        0.01       -0.97      0.97 o 
  -1  10   9      139.49      117.99      3.81 o 
   0  10   9       96.13       94.75      2.00 o 
   1  10   9        3.40        1.84      1.11 o 
   2  10   9        3.73        3.96      1.13 o 
   3  10   9       40.15       46.96      2.05 o 
   4  10   9        7.09       10.32      1.37 o 
   5  10   9        0.57       -0.20      1.13 o 
   6  10   9        9.16        9.47      1.86 o 
  -7  11   9        8.41       11.96      2.44 o 
  -6  11   9       24.10       29.81      3.51 o 
  -5  11   9        0.62        0.37      1.70 o 
  -4  11   9       17.38       14.90      1.50 o 
  -3  11   9       92.15       97.69      5.83 o 
  -2  11   9       12.33       17.18      1.45 o 
  -1  11   9       21.31       19.07      1.23 o 
   0  11   9        2.41        2.16      1.10 o 
   1  11   9       43.73       45.52      2.06 o 
   2  11   9       40.12       40.11      2.06 o 
   3  11   9        6.41        5.71      1.26 o 
   4  11   9        0.20       -0.20      1.14 o 
   5  11   9       16.68       18.14      2.22 o 
  -6  12   9       13.90       14.34      2.11 o 
  -5  12   9       58.45       63.80      4.11 o 
  -4  12   9       20.79       21.71      1.74 o 
  -3  12   9       14.98       10.66      1.23 o 
  -2  12   9       43.80       42.94      2.52 o 
  -1  12   9        3.40        5.83      1.06 o 
   0  12   9        4.57        5.14      1.25 o 
   1  12   9        1.38        0.10      1.09 o 
   2  12   9        2.40        3.68      1.25 o 
   3  12   9        1.18        0.63      1.25 o 
   4  12   9       19.31       24.30      2.12 o 
  -5  13   9        2.86        4.29      2.57 o 
  -4  13   9       24.01       24.33      1.85 o 
  -3  13   9       27.78       34.32      2.06 o 
  -2  13   9       14.85       17.26      1.54 o 
  -1  13   9        5.97        5.87      1.28 o 
   0  13   9        8.37        8.74      1.36 o 
   1  13   9       24.78       27.42      1.76 o 
   2  13   9       16.19       14.24      1.75 o 
  -3  14   9        2.39        3.24      1.45 o 
  -2  14   9        8.68       10.51      2.78 o 
  -1  14   9       14.72       17.49      1.61 o 
   0  14   9        0.38        0.98      1.24 o 
 -11   0  10       98.43      104.06      5.34 o 
 -10   0  10      314.19      336.73      7.45 o 
  -9   0  10       81.09       72.18      2.92 o 
  -8   0  10        0.30        0.66      1.25 o 
  -7   0  10      454.39      426.33      5.02 o 
  -6   0  10     1224.65     1203.12     31.11 o 
  -5   0  10      431.59      418.71      4.56 o 
  -4   0  10      233.59      247.28      3.47 o 
  -3   0  10        0.38       -0.88      1.23 o 
  -2   0  10      274.31      287.45      4.99 o 
  -1   0  10     2344.88     2335.19     16.92 o 
   0   0  10     1772.23     1724.59     13.51 o 
   1   0  10       23.38       26.29      1.54 o 
   2   0  10      163.86      172.87      2.84 o 
   3   0  10      681.70      665.69     15.31 o 
   4   0  10      307.39      310.46      9.27 o 
   5   0  10       15.00       13.54      2.33 o 
   6   0  10       42.14       46.00      3.38 o 
   7   0  10       62.11       71.25      4.10 o 
   8   0  10       68.64       62.04      4.12 o 
 -11   1  10       33.42       23.91      3.32 o 
 -10   1  10        0.00       -0.45      1.50 o 
  -9   1  10      365.74      368.87      5.37 o 
  -8   1  10      108.64      117.89      2.25 o 
  -7   1  10        3.24        1.86      0.84 o 
  -6   1  10        1.61        1.11      0.79 o 
  -5   1  10      418.00      412.55      5.73 o 
  -4   1  10      231.98      240.87      3.50 o 
  -3   1  10      203.64      201.45      4.46 o 
  -2   1  10      582.63      578.99      5.01 o 
  -1   1  10       90.89      117.86      2.58 o 
   0   1  10      635.06      631.13     11.85 o 
   1   1  10     1202.94     1214.76     13.49 o 
   2   1  10      527.84      494.93      5.92 o 
   3   1  10        3.69        3.91      0.69 o 
   4   1  10      315.93      317.24      2.84 o 
   5   1  10       69.40       64.40      2.01 o 
   6   1  10       52.38       38.36      2.43 o 
   7   1  10       17.77       15.05      1.84 o 
   8   1  10        3.82        4.53      1.68 o 
 -11   2  10       30.70       28.72      3.52 o 
 -10   2  10       29.94       29.13      2.34 o 
  -9   2  10       24.86       27.52      2.23 o 
  -8   2  10       42.21       43.01      1.72 o 
  -7   2  10       16.86       14.77      1.08 o 
  -6   2  10      859.82      831.34     10.66 o 
  -5   2  10      592.47      604.48      4.60 o 
  -4   2  10       55.47       50.92      1.74 o 
  -3   2  10       15.04       18.85      4.88 o 
  -2   2  10      192.84      181.72      3.67 o 
  -1   2  10      645.80      709.89     17.40 o 
   0   2  10      188.61      200.58      2.63 o 
   1   2  10       43.39       32.38      1.37 o 
   2   2  10      138.05      151.32      1.82 o 
   3   2  10      639.72      616.93      6.06 o 
   4   2  10       64.18       67.94      2.20 o 
   5   2  10        1.11        0.57      0.93 o 
   6   2  10        0.30        1.07      1.40 o 
   7   2  10        1.38        0.12      1.98 o 
   8   2  10        6.51       10.30      1.82 o 
 -11   3  10        0.00       -1.80      2.66 o 
 -10   3  10       32.17       41.62      3.01 o 
  -9   3  10        6.65        2.13      1.82 o 
  -8   3  10       62.43       52.66      3.67 o 
  -7   3  10      255.49      269.24      6.26 o 
  -6   3  10        0.00        0.00      0.96 o 
  -5   3  10       25.63       28.68      2.46 o 
  -4   3  10       87.68       81.56      1.85 o 
  -3   3  10      103.09       93.74      3.52 o 
  -2   3  10        0.03        0.15      0.76 o 
  -1   3  10       17.20       18.53      1.23 o 
   0   3  10       19.90       19.03      0.98 o 
   1   3  10       17.45       14.74      0.85 o 
   2   3  10      329.68      319.92      4.49 o 
   3   3  10       42.88       43.17      1.35 o 
   4   3  10       29.93       29.55      1.55 o 
   5   3  10       44.53       40.83      1.62 o 
   6   3  10       31.04       35.86      1.90 o 
   7   3  10       16.22       17.53      1.87 o 
   8   3  10        0.09        0.12      1.50 o 
 -10   4  10       19.49       15.05      2.15 o 
  -9   4  10        1.18        1.88      1.59 o 
  -8   4  10       29.49       31.13      2.57 o 
  -7   4  10       71.29       71.52      4.09 o 
  -6   4  10       13.72       13.79      1.31 o 
  -5   4  10      198.94      208.87      3.07 o 
  -4   4  10        0.45        0.37      1.11 o 
  -3   4  10        2.28        3.69      1.16 o 
  -2   4  10       30.13       38.64      1.94 o 
  -1   4  10        0.03        0.44      1.05 o 
   0   4  10        0.32       -0.12      0.77 o 
   1   4  10       28.19       22.74      1.13 o 
   2   4  10       70.15       67.33      2.09 o 
   3   4  10       17.55       14.68      1.23 o 
   4   4  10        0.02        0.44      0.82 o 
   5   4  10       14.62       17.31      1.03 o 
   6   4  10       10.49        8.49      1.07 o 
   7   4  10        3.82        3.48      1.45 o 
   8   4  10        0.00       -1.47      1.48 o 
 -10   5  10        2.51        1.41      1.61 o 
  -9   5  10        2.20        3.12      1.86 o 
  -8   5  10       16.36       14.76      2.01 o 
  -7   5  10       10.75       11.05      2.15 o 
  -6   5  10       64.56       77.46      2.37 o 
  -5   5  10        1.33        2.18      1.05 o 
  -4   5  10       20.70       26.10      2.14 o 
  -3   5  10      119.50      117.44      5.04 o 
  -2   5  10       37.01       32.98      1.78 o 
  -1   5  10       18.83       17.83      1.71 o 
   0   5  10        1.50        1.25      0.78 o 
   1   5  10        0.05        1.04      0.79 o 
   2   5  10       42.39       29.19      1.89 o 
   3   5  10       16.56       16.39      0.92 o 
   4   5  10       25.20       24.72      1.23 o 
   5   5  10        6.05        4.88      0.85 o 
   6   5  10        0.72       -0.42      0.79 o 
   7   5  10        5.73        9.18      1.33 o 
 -10   6  10       14.29       14.07      4.24 o 
  -9   6  10        0.05       -0.96      1.60 o 
  -8   6  10       10.51       13.59      1.82 o 
  -7   6  10        4.92        2.34      1.44 o 
  -6   6  10       29.18       22.80      2.87 o 
  -5   6  10      105.51       89.55      5.16 o 
  -4   6  10       43.53       42.99      2.40 o 
  -3   6  10        0.44        0.25      0.96 o 
  -2   6  10       34.75       40.67      1.92 o 
  -1   6  10       10.55       17.71      1.21 o 
   0   6  10        1.75        3.52      0.91 o 
   1   6  10       20.83       15.23      1.80 o 
   2   6  10       16.33       17.00      1.25 o 
   3   6  10        0.00       -0.41      0.90 o 
   4   6  10        3.45        1.11      0.85 o 
   5   6  10       19.59       14.70      1.01 o 
   6   6  10        0.22        0.36      0.83 o 
   7   6  10        2.96        6.24      1.23 o 
 -10   7  10        3.98        2.93      1.97 o 
  -9   7  10       25.09       25.03      2.41 o 
  -8   7  10       32.31       27.82      2.29 o 
  -7   7  10       17.34       18.21      2.01 o 
  -6   7  10       93.08       96.82      6.89 o 
  -5   7  10        8.84       11.14      1.26 o 
  -4   7  10        2.13        2.54      1.03 o 
  -3   7  10       27.54       31.32      1.87 o 
  -2   7  10        7.22        5.51      1.15 o 
  -1   7  10       10.30       13.73      1.58 o 
   0   7  10        0.29       -0.19      0.88 o 
   1   7  10        4.04        6.00      1.00 o 
   2   7  10        2.38        2.30      0.95 o 
   3   7  10        0.93        0.91      0.99 o 
   4   7  10       14.15       15.68      1.31 o 
   5   7  10       24.50       20.70      1.52 o 
   6   7  10       30.38       29.88      1.65 o 
   7   7  10        5.78        3.03      1.04 o 
  -9   8  10       10.41       10.71      2.17 o 
  -8   8  10        0.69       -0.26      1.60 o 
  -7   8  10       29.60       36.77      3.47 o 
  -6   8  10       80.29       75.52     13.57 o 
  -5   8  10        0.37        1.04      1.08 o 
  -4   8  10       17.76       16.76      1.35 o 
  -3   8  10       76.94       68.99      2.14 o 
  -2   8  10       13.72       15.36      1.30 o 
  -1   8  10       98.16       93.02      2.28 o 
   0   8  10       20.80       18.94      1.28 o 
   1   8  10       18.07       16.88      1.26 o 
   2   8  10       82.02       89.25      2.27 o 
   3   8  10       55.98       53.63      2.59 o 
   4   8  10        4.50        5.02      1.16 o 
   5   8  10        1.56        1.19      1.07 o 
   6   8  10        0.59        0.10      0.95 o 
  -9   9  10       16.93       11.68      3.67 o 
  -8   9  10       28.77       26.67      2.72 o 
  -7   9  10        0.47        0.84      1.54 o 
  -6   9  10        5.64        6.18      1.76 o 
  -5   9  10       48.25       46.24      3.02 o 
  -4   9  10       10.55       10.88      1.15 o 
  -3   9  10        6.38        3.06      1.12 o 
  -2   9  10       45.52       54.53      2.07 o 
  -1   9  10        0.37       -0.61      1.02 o 
   0   9  10       52.53       51.33      2.27 o 
   1   9  10       31.69       36.69      2.21 o 
   2   9  10       55.96       60.35      2.10 o 
   3   9  10        0.01        0.38      1.13 o 
   4   9  10       22.69       24.78      1.74 o 
   5   9  10        5.95        4.36      1.25 o 
   6   9  10        1.29       -0.85      1.15 o 
  -8  10  10        0.31        1.24      1.88 o 
  -7  10  10        5.57        5.18      1.77 o 
  -6  10  10        8.59       12.90      2.75 o 
  -5  10  10       18.21       20.41      1.88 o 
  -4  10  10        0.09       -0.94      0.94 o 
  -3  10  10       22.60       23.84      1.59 o 
  -2  10  10       51.10       51.42      2.08 o 
  -1  10  10        9.03        9.54      1.46 o 
   0  10  10        6.63        4.45      1.14 o 
   1  10  10        0.00       -1.00      1.00 o 
   2  10  10       22.46       28.97      1.87 o 
   3  10  10       37.35       36.26      1.93 o 
   4  10  10        1.22        0.28      1.15 o 
   5  10  10        0.18        0.95      1.16 o 
  -7  11  10        8.78        8.92      2.04 o 
  -6  11  10        1.51        2.58      1.79 o 
  -5  11  10       20.58       22.97      1.75 o 
  -4  11  10       17.03       25.49      2.46 o 
  -3  11  10       20.39       18.56      1.51 o 
  -2  11  10        2.01       -0.74      1.10 o 
  -1  11  10        9.63        7.81      1.26 o 
   0  11  10        4.04        6.91      1.21 o 
   1  11  10       31.28       41.49      2.07 o 
   2  11  10       20.17       19.66      1.52 o 
   3  11  10        0.58        0.12      1.16 o 
   4  11  10        0.11        0.01      1.24 o 
  -6  12  10        0.62        2.05      1.79 o 
  -5  12  10        0.07        0.24      1.34 o 
  -4  12  10       18.17       17.75      1.72 o 
  -3  12  10       16.06       15.97      1.52 o 
  -2  12  10        4.37        3.63      1.24 o 
  -1  12  10        0.09        0.24      1.41 o 
   0  12  10        3.81        3.38      1.22 o 
   1  12  10        3.67        2.81      1.22 o 
   2  12  10        5.89        7.28      1.31 o 
   3  12  10        5.59       10.96      1.53 o 
  -4  13  10       17.24       15.53      1.73 o 
  -3  13  10       11.54       14.50      1.80 o 
  -2  13  10        5.18        3.54      1.28 o 
  -1  13  10        0.98       -0.80      2.53 o 
   0  13  10        0.14       -0.06      1.15 o 
   1  13  10        0.88        1.39      1.20 o 
 -11   1  11        0.03       -1.84      2.47 o 
 -10   1  11        0.00       -0.92      2.23 o 
  -9   1  11       12.84       11.83      1.20 o 
  -8   1  11       15.18       17.32      1.21 o 
  -7   1  11       51.20       46.49      1.67 o 
  -6   1  11        1.34        1.51      0.82 o 
  -5   1  11       20.48       20.73      1.07 o 
  -4   1  11       57.53       55.16      1.85 o 
  -3   1  11        4.10        1.97      1.00 o 
  -2   1  11       10.89       12.93      3.25 o 
  -1   1  11       19.70       21.37      3.38 o 
   0   1  11      219.99      222.53      4.57 o 
   1   1  11       17.39       22.27      0.99 o 
   2   1  11      150.11      154.69      2.36 o 
   3   1  11       15.78       16.20      0.88 o 
   4   1  11        8.05        7.41      0.88 o 
   5   1  11       71.46       82.04      2.18 o 
   6   1  11       12.50       10.30      1.67 o 
   7   1  11        3.41        5.49      3.52 o 
 -11   2  11        2.36        0.09      2.53 o 
 -10   2  11       53.15       57.10      5.90 o 
  -9   2  11       23.74       25.77      2.32 o 
  -8   2  11        0.15        1.58      1.21 o 
  -7   2  11        8.64       11.67      1.32 o 
  -6   2  11       54.07       56.12      1.73 o 
  -5   2  11      122.72      117.90      2.02 o 
  -4   2  11        3.12        1.49      0.87 o 
  -3   2  11       41.26       45.51      2.25 o 
  -2   2  11      284.22      277.52      6.94 o 
  -1   2  11        6.47       12.01      1.06 o 
   0   2  11       38.25       42.14      1.73 o 
   1   2  11        0.34       -0.54      0.67 o 
   2   2  11       32.45       33.50      1.60 o 
   3   2  11        1.39        1.40      0.70 o 
   4   2  11      102.55      111.23      2.50 o 
   5   2  11       58.30       64.86      2.05 o 
   6   2  11        3.38        2.56      1.46 o 
   7   2  11       30.85       32.15      2.46 o 
 -10   3  11        0.53       -0.09      1.89 o 
  -9   3  11       17.53       15.90      1.96 o 
  -8   3  11      131.65      134.14      2.86 o 
  -7   3  11        5.92        4.91      1.16 o 
  -6   3  11       51.27       49.35      2.09 o 
  -5   3  11      109.61      107.33      2.44 o 
  -4   3  11      157.64      146.34      3.14 o 
  -3   3  11       30.47       25.66      1.85 o 
  -2   3  11       65.17       67.02      1.96 o 
  -1   3  11      186.68      172.61      2.48 o 
   0   3  11       46.99       51.51      1.80 o 
   1   3  11       92.33       89.47      2.06 o 
   2   3  11       79.24       68.40      1.56 o 
   3   3  11        0.14       -0.62      0.64 o 
   4   3  11      146.56      149.45      2.25 o 
   5   3  11      126.09      140.45      2.67 o 
   6   3  11        6.03        7.59      1.57 o 
   7   3  11        4.89        6.50      1.67 o 
 -10   4  11        3.86        2.14      1.71 o 
  -9   4  11        6.82        5.08      1.70 o 
  -8   4  11       11.84       13.20      1.79 o 
  -7   4  11       12.12       11.60      1.30 o 
  -6   4  11      196.72      200.05      3.15 o 
  -5   4  11      133.57      135.93      2.73 o 
  -4   4  11        3.04        0.89      1.17 o 
  -3   4  11       89.77       82.09      2.88 o 
  -2   4  11      391.99      377.46      5.94 o 
  -1   4  11      338.85      343.30      6.47 o 
   0   4  11       31.03       27.70      1.60 o 
   1   4  11        3.64        3.98      0.87 o 
   2   4  11        0.49        0.51      0.70 o 
   3   4  11      103.98      102.15      1.97 o 
   4   4  11      116.76      121.23      2.36 o 
   5   4  11       37.26       29.96      1.64 o 
   6   4  11       29.16       29.10      1.93 o 
   7   4  11        2.26        3.46      1.63 o 
 -10   5  11        9.74       11.58      2.09 o 
  -9   5  11      122.69      133.59      7.56 o 
  -8   5  11       80.99       85.84      3.34 o 
  -7   5  11        0.02       -1.04      1.29 o 
  -6   5  11       58.80       61.37      2.29 o 
  -5   5  11      251.17      259.10      6.33 o 
  -4   5  11      422.74      427.57      5.01 o 
  -3   5  11       59.96       56.39      2.05 o 
  -2   5  11       65.87       68.99      4.23 o 
  -1   5  11       89.61       93.26      2.21 o 
   0   5  11       49.26       50.35      2.91 o 
   1   5  11        5.71        3.46      0.89 o 
   2   5  11        1.07        1.38      0.86 o 
   3   5  11        3.34        2.91      1.00 o 
   4   5  11        1.38        2.00      0.89 o 
   5   5  11       80.78       90.19      2.02 o 
   6   5  11       84.76       81.31      3.12 o 
   7   5  11        0.91        2.09      1.59 o 
 -10   6  11        8.62        8.71      2.12 o 
  -9   6  11       25.03       21.81      2.26 o 
  -8   6  11       50.83       56.47      5.53 o 
  -7   6  11       86.70       95.03      4.11 o 
  -6   6  11        0.36        0.81      1.10 o 
  -5   6  11       92.03       94.94      2.77 o 
  -4   6  11        0.00        0.54      1.29 o 
  -3   6  11      250.77      272.81      3.80 o 
  -2   6  11       34.00       35.61      1.83 o 
  -1   6  11      137.78      127.89      3.34 o 
   0   6  11       21.67       21.90      2.57 o 
   1   6  11       98.30       78.12      4.59 o 
   2   6  11       26.32       22.77      1.69 o 
   3   6  11        0.09       -1.11      1.11 o 
   4   6  11        0.58        0.46      0.88 o 
   5   6  11        0.82        0.54      0.92 o 
   6   6  11       26.35       28.87      1.54 o 
  -9   7  11        8.83        9.51      2.00 o 
  -8   7  11       77.20       69.89      6.79 o 
  -7   7  11       29.00       28.31      2.41 o 
  -6   7  11       91.74       96.59      7.13 o 
  -5   7  11       62.58       64.13      2.24 o 
  -4   7  11       28.56       22.76      1.56 o 
  -3   7  11        3.15        5.96      1.88 o 
  -2   7  11        1.96        5.61      1.12 o 
  -1   7  11        6.08        3.41      1.27 o 
   0   7  11       49.63       45.71      1.88 o 
   1   7  11        2.41        3.46      0.93 o 
   2   7  11       14.70       14.47      1.55 o 
   3   7  11       12.75        9.69      1.18 o 
   4   7  11        8.15        8.85      1.19 o 
   5   7  11       18.79       24.01      1.39 o 
   6   7  11        0.03        0.43      1.01 o 
  -9   8  11        5.65        1.18      1.86 o 
  -8   8  11        6.51        6.93      2.12 o 
  -7   8  11       42.18       38.04      2.83 o 
  -6   8  11       10.87        9.35      1.74 o 
  -5   8  11       30.88       36.27      2.02 o 
  -4   8  11        5.09        5.97      1.12 o 
  -3   8  11        8.77        7.84      1.23 o 
  -2   8  11       22.63       26.92      1.69 o 
  -1   8  11       13.46       12.27      1.21 o 
   0   8  11        5.20        4.94      1.07 o 
   1   8  11        0.79       -0.04      1.26 o 
   2   8  11        0.72       -0.68      1.04 o 
   3   8  11       27.79       23.59      1.52 o 
   4   8  11        1.24        0.74      1.10 o 
   5   8  11        1.68        1.96      1.13 o 
   6   8  11        1.15        3.39      1.13 o 
  -8   9  11        3.29        2.06      1.81 o 
  -7   9  11        0.89        0.74      1.57 o 
  -6   9  11       29.67       22.29      2.24 o 
  -5   9  11       13.41       17.32      1.56 o 
  -4   9  11        0.71       -1.07      1.07 o 
  -3   9  11        5.24        2.86      1.13 o 
  -2   9  11       12.15       10.10      1.27 o 
  -1   9  11       10.82       11.32      1.67 o 
   0   9  11        2.72        3.39      1.05 o 
   1   9  11        6.61        5.86      1.42 o 
   2   9  11        0.16       -0.10      1.04 o 
   3   9  11        0.05       -0.91      1.07 o 
   4   9  11        2.00        1.59      1.18 o 
   5   9  11        0.03       -1.14      1.14 o 
  -7  10  11       12.09       11.68      3.23 o 
  -6  10  11        0.40       -0.52      1.56 o 
  -5  10  11       18.29       15.82      1.63 o 
  -4  10  11        3.93        3.06      1.06 o 
  -3  10  11        6.78        7.58      1.29 o 
  -2  10  11       16.42       16.83      1.45 o 
  -1  10  11       43.11       41.05      2.65 o 
   0  10  11       16.70       13.83      1.72 o 
   1  10  11        2.16        0.01      1.12 o 
   2  10  11       11.32       11.55      1.40 o 
   3  10  11       10.33       12.10      1.42 o 
   4  10  11       13.00       10.07      1.43 o 
  -7  11  11        3.40       -0.58      2.75 o 
  -6  11  11       10.18        8.41      1.96 o 
  -5  11  11       22.22       20.93      2.13 o 
  -4  11  11        4.82        3.92      1.14 o 
  -3  11  11       16.45       18.47      1.71 o 
  -2  11  11        2.17        1.89      1.16 o 
  -1  11  11       14.95       15.88      1.87 o 
   0  11  11       20.45       20.97      1.95 o 
   1  11  11       10.32       11.31      1.41 o 
   2  11  11        5.03        4.85      1.25 o 
   3  11  11        0.57        1.89      1.29 o 
  -5  12  11        7.32        5.90      1.53 o 
  -4  12  11        0.61       -0.12      1.32 o 
  -3  12  11       20.41       19.47      1.60 o 
  -2  12  11        8.47        9.82      1.59 o 
  -1  12  11       12.83       15.26      1.87 o 
   0  12  11        2.01       -0.28      1.40 o 
   1  12  11        3.85        3.04      1.28 o 
   2  12  11        3.22        4.62      1.27 o 
  -3  13  11        1.71        4.20      1.50 o 
  -2  13  11        0.00       -1.32      1.53 o 
  -1  13  11        0.76       -0.93      1.51 o 
   0  13  11        2.04        2.04      1.61 o 
  -9   0  12       33.94       34.98      2.46 o 
  -8   0  12       23.72       33.58      2.41 o 
  -7   0  12       59.54       57.21      3.98 o 
  -6   0  12       24.10       17.77      1.57 o 
  -5   0  12      170.06      159.16      3.18 o 
  -4   0  12      101.85      121.57      4.35 o 
  -3   0  12        0.19        0.23      1.45 o 
  -2   0  12      198.38      183.39      4.78 o 
  -1   0  12      248.11      204.34      4.81 o 
   0   0  12        3.52        7.96      1.78 o 
   1   0  12       67.28       63.40      2.36 o 
   2   0  12       63.11       62.49      1.88 o 
   3   0  12        2.57        3.82      1.17 o 
   4   0  12        0.29        0.01      1.05 o 
   5   0  12       38.87       41.57      3.39 o 
   6   0  12        8.04       12.35      2.39 o 
   7   0  12       26.60       27.00      3.32 o 
 -10   1  12       81.24       82.18      3.58 o 
  -9   1  12       46.80       50.10      3.49 o 
  -8   1  12       54.27       61.84      2.69 o 
  -7   1  12        6.66        5.42      0.96 o 
  -6   1  12       36.42       35.91      1.54 o 
  -5   1  12       58.07       50.03      1.69 o 
  -4   1  12      173.67      159.04      5.81 o 
  -3   1  12      165.19      176.83      6.06 o 
  -2   1  12       29.46       31.91      3.22 o 
  -1   1  12      316.04      310.23      4.03 o 
   0   1  12       90.15       96.63      2.67 o 
   1   1  12      185.49      183.32      2.57 o 
   2   1  12        0.00        0.97      0.86 o 
   3   1  12      122.09      113.68      1.74 o 
   4   1  12        1.51        2.18      1.00 o 
   5   1  12       30.28       31.71      2.33 o 
   6   1  12       13.23       11.78      1.66 o 
   7   1  12        0.57       -0.51      1.47 o 
 -10   2  12        0.73        1.52      1.64 o 
  -9   2  12        0.61       -1.41      1.41 o 
  -8   2  12        0.09        0.35      1.03 o 
  -7   2  12        4.38        2.92      1.06 o 
  -6   2  12       94.97       90.61      2.43 o 
  -5   2  12      135.10      130.20      2.62 o 
  -4   2  12        6.57        5.11      1.40 o 
  -3   2  12       79.30       74.41      3.26 o 
  -2   2  12       74.78       68.98      3.44 o 
  -1   2  12        0.06       -1.05      1.05 o 
   0   2  12       66.46       68.40      2.26 o 
   1   2  12       44.00       39.77      1.56 o 
   2   2  12      175.22      179.63      2.09 o 
   3   2  12      135.17      130.87      1.85 o 
   4   2  12        5.59        3.36      1.10 o 
   5   2  12        5.07        5.64      1.17 o 
   6   2  12        9.30        8.77      1.61 o 
   7   2  12        0.08        1.86      2.63 o 
 -10   3  12        4.90        7.81      2.46 o 
  -9   3  12        0.81       -0.61      1.51 o 
  -8   3  12       21.09       19.60      1.53 o 
  -7   3  12       76.08       81.44      2.35 o 
  -6   3  12        6.72        7.02      1.15 o 
  -5   3  12       42.02       46.53      2.09 o 
  -4   3  12      117.78      125.94      4.32 o 
  -3   3  12       19.19       13.98      1.42 o 
  -2   3  12       11.67       10.81      2.08 o 
  -1   3  12       11.14        5.98      0.98 o 
   0   3  12       36.71       46.27      2.01 o 
   1   3  12       43.22       48.77      1.58 o 
   2   3  12      114.15      116.06      1.91 o 
   3   3  12       35.80       33.55      1.54 o 
   4   3  12       45.04       43.23      1.65 o 
   5   3  12       15.18       12.47      1.30 o 
   6   3  12        7.00        7.57      1.64 o 
   7   3  12        4.75        2.95      1.58 o 
 -10   4  12        2.58        2.30      1.84 o 
  -9   4  12        8.91        6.08      1.84 o 
  -8   4  12        0.37       -0.20      1.45 o 
  -7   4  12       35.45       33.25      1.99 o 
  -6   4  12        4.15        4.84      1.19 o 
  -5   4  12        6.41        5.15      1.16 o 
  -4   4  12      130.56      134.32      3.26 o 
  -3   4  12        0.77        0.22      1.21 o 
  -2   4  12      176.36      151.45      3.33 o 
  -1   4  12      104.63       92.14      2.37 o 
   0   4  12       40.20       45.01      1.80 o 
   1   4  12       27.10       29.31      1.56 o 
   2   4  12       19.47       18.65      1.26 o 
   3   4  12        0.22       -0.51      0.89 o 
   4   4  12       14.03       15.30      1.13 o 
   5   4  12        5.95        6.29      1.23 o 
   6   4  12        2.59        1.07      1.13 o 
 -10   5  12        0.56       -1.23      1.69 o 
  -9   5  12        0.17        0.32      1.75 o 
  -8   5  12       26.26       20.60      2.98 o 
  -7   5  12        6.62        7.84      1.33 o 
  -6   5  12      120.02      127.09      2.82 o 
  -5   5  12      145.39      156.95      8.37 o 
  -4   5  12        5.00        4.50      1.36 o 
  -3   5  12      268.93      254.97      3.26 o 
  -2   5  12       88.26       88.66      2.86 o 
  -1   5  12        9.22        8.93      1.42 o 
   0   5  12        1.37        1.77      0.93 o 
   1   5  12       13.34       13.82      1.11 o 
   2   5  12        2.23        1.81      1.19 o 
   3   5  12       17.35       18.02      1.58 o 
   4   5  12       61.93       66.12      2.14 o 
   5   5  12        5.68        7.53      1.23 o 
   6   5  12        5.23        6.02      1.37 o 
  -9   6  12        8.35        7.06      2.05 o 
  -8   6  12       16.21       14.53      2.06 o 
  -7   6  12        0.19        1.09      1.53 o 
  -6   6  12       23.70       22.88      1.61 o 
  -5   6  12       23.33       24.79      1.71 o 
  -4   6  12       55.14       49.63      2.43 o 
  -3   6  12        7.91        8.12      1.16 o 
  -2   6  12        0.11        0.38      1.00 o 
  -1   6  12       11.53       10.03      1.17 o 
   0   6  12        9.78        7.69      1.02 o 
   1   6  12       48.47       39.19      1.70 o 
   2   6  12       51.94       50.47      2.45 o 
   3   6  12        4.97        5.55      1.38 o 
   4   6  12        1.88        2.35      1.27 o 
   5   6  12        0.91        2.45      1.14 o 
   6   6  12       16.17       19.13      1.99 o 
  -9   7  12        8.53        6.88      1.95 o 
  -8   7  12       11.76       15.43      2.18 o 
  -7   7  12        0.91       -1.41      1.48 o 
  -6   7  12      109.37      110.41      6.31 o 
  -5   7  12       89.27       97.28      2.64 o 
  -4   7  12       24.34       23.77      1.96 o 
  -3   7  12        2.67        1.26      1.08 o 
  -2   7  12       59.14       59.27      2.12 o 
  -1   7  12      236.64      224.85      4.53 o 
   0   7  12      176.67      168.61      3.40 o 
   1   7  12       21.16       21.74      1.78 o 
   2   7  12        4.89        2.40      1.38 o 
   3   7  12        9.51        7.34      1.48 o 
   4   7  12       14.54       17.80      1.72 o 
   5   7  12       15.92       17.29      1.86 o 
  -8   8  12       14.16       10.48      1.99 o 
  -7   8  12       16.60       23.19      3.14 o 
  -6   8  12        0.12       -0.09      1.60 o 
  -5   8  12        0.10       -0.47      1.11 o 
  -4   8  12       10.44        8.01      1.29 o 
  -3   8  12       53.99       62.39      2.25 o 
  -2   8  12      127.59      122.39      2.64 o 
  -1   8  12       27.35       25.73      2.16 o 
   0   8  12        0.06        0.12      0.99 o 
   1   8  12       97.22      101.08      3.09 o 
   2   8  12      142.03      148.76      3.55 o 
   3   8  12       20.25       18.85      1.76 o 
   4   8  12        4.58        3.70      1.47 o 
   5   8  12        3.95        3.99      1.43 o 
  -8   9  12        2.12        5.48      1.92 o 
  -7   9  12        0.04        0.27      1.51 o 
  -6   9  12        9.37        7.62      1.78 o 
  -5   9  12       47.07       51.85      2.26 o 
  -4   9  12       56.68       54.24      2.17 o 
  -3   9  12       21.31       19.24      1.50 o 
  -2   9  12       57.24       57.15      2.19 o 
  -1   9  12      101.93      102.14      3.38 o 
   0   9  12       55.97       58.02      3.19 o 
   1   9  12       42.01       42.73      2.50 o 
   2   9  12        1.69        0.32      1.40 o 
   3   9  12       20.33       20.68      1.90 o 
   4   9  12        2.89        3.69      1.25 o 
  -7  10  12       16.98       19.08      2.38 o 
  -6  10  12        1.94        2.60      1.73 o 
  -5  10  12        9.34        7.13      2.09 o 
  -4  10  12        5.28        6.80      1.33 o 
  -3  10  12       47.20       46.53      2.17 o 
  -2  10  12       37.26       34.31      1.98 o 
  -1  10  12        0.15        0.00      1.07 o 
   0  10  12        6.21        3.74      1.47 o 
   1  10  12       28.10       28.46      2.20 o 
   2  10  12       10.13       10.72      1.82 o 
   3  10  12        2.49        3.32      1.25 o 
  -6  11  12        0.09        0.24      1.67 o 
  -5  11  12        6.06        7.95      1.52 o 
  -4  11  12        5.39        4.48      1.18 o 
  -3  11  12        0.04        0.99      1.19 o 
  -2  11  12        0.25       -0.58      1.14 o 
  -1  11  12        5.88        5.00      1.64 o 
   0  11  12       25.31       29.30      2.23 o 
   1  11  12        0.01       -1.21      1.41 o 
   2  11  12        9.47        7.72      2.31 o 
  -4  12  12        6.54        7.61      1.57 o 
  -3  12  12        8.05        7.87      1.44 o 
  -2  12  12        5.45        6.35      1.37 o 
  -1  12  12        1.18        1.94      1.61 o 
   0  12  12        5.53        3.99      1.71 o 
   1  12  12        2.09        1.33      1.69 o 
 -10   1  13       25.53       24.71      2.25 o 
  -9   1  13       15.04       11.65      1.46 o 
  -8   1  13        0.06        0.75      1.12 o 
  -7   1  13       26.56       27.54      1.83 o 
  -6   1  13      103.69      101.84      2.02 o 
  -5   1  13       22.08       22.84      1.18 o 
  -4   1  13        9.40        9.51      1.38 o 
  -3   1  13       29.66       27.90      2.08 o 
  -2   1  13      168.29      166.17      3.31 o 
  -1   1  13      214.29      209.23      3.60 o 
   0   1  13      420.58      410.44     10.01 o 
   1   1  13       14.86       13.61      0.98 o 
   2   1  13        2.85        3.30      0.72 o 
   3   1  13        5.37        7.24      0.93 o 
   4   1  13       26.54       22.40      1.41 o 
   5   1  13        0.64        1.14      1.37 o 
   6   1  13        1.27       -0.31      1.35 o 
 -10   2  13       51.59       58.13      5.46 o 
  -9   2  13       28.80       31.97      2.59 o 
  -8   2  13       65.47       72.13      2.71 o 
  -7   2  13       40.91       37.83      1.99 o 
  -6   2  13        0.64        0.12      1.00 o 
  -5   2  13       79.05       72.82      2.27 o 
  -4   2  13        1.23        1.06      1.22 o 
  -3   2  13       14.24       14.86      1.63 o 
  -2   2  13       83.89       76.79      2.74 o 
  -1   2  13       64.43       61.99      2.44 o 
   0   2  13        0.61        0.01      0.91 o 
   1   2  13       20.65       21.08      1.14 o 
   2   2  13       42.31       44.43      1.62 o 
   3   2  13       10.10       12.46      0.92 o 
   4   2  13        5.85        9.09      1.63 o 
   5   2  13        0.18        0.32      1.32 o 
   6   2  13        9.26        9.47      1.75 o 
 -10   3  13        8.94       11.54      2.19 o 
  -9   3  13       21.54       21.93      2.96 o 
  -8   3  13       26.69       26.98      1.79 o 
  -7   3  13       21.39       22.78      1.74 o 
  -6   3  13      243.61      225.13      4.64 o 
  -5   3  13      223.05      213.83      3.42 o 
  -4   3  13      160.45      172.39      9.24 o 
  -3   3  13        0.23       -0.41      1.15 o 
  -2   3  13       70.31       70.62      2.47 o 
  -1   3  13       88.93       78.09      2.09 o 
   0   3  13      130.67      135.07      2.40 o 
   1   3  13       52.36       62.03      1.92 o 
   2   3  13        0.36        1.07      0.78 o 
   3   3  13      157.78      166.50      2.40 o 
   4   3  13      115.12      117.35      3.74 o 
   5   3  13        3.15        2.74      1.16 o 
   6   3  13        0.21       -0.39      1.41 o 
 -10   4  13        1.17        0.15      1.78 o 
  -9   4  13        1.46        2.04      1.65 o 
  -8   4  13       50.84       57.29      2.34 o 
  -7   4  13       44.26       39.76      2.03 o 
  -6   4  13        7.82        7.79      1.32 o 
  -5   4  13       16.45       17.15      1.42 o 
  -4   4  13      146.71      144.60      6.90 o 
  -3   4  13       27.06       23.17      2.01 o 
  -2   4  13        5.28        3.80      1.01 o 
  -1   4  13        6.69        7.48      1.03 o 
   0   4  13        6.53        8.14      1.06 o 
   1   4  13       24.68       29.09      1.62 o 
   2   4  13       35.34       42.41      2.11 o 
   3   4  13       48.12       51.20      2.38 o 
   4   4  13        9.29        9.12      1.40 o 
   5   4  13       48.89       46.61      2.15 o 
   6   4  13       19.22       22.36      2.04 o 
  -9   5  13       34.21       37.25      3.98 o 
  -8   5  13        8.84        5.58      1.69 o 
  -7   5  13        2.16        1.81      1.21 o 
  -6   5  13      211.03      203.52      5.02 o 
  -5   5  13      191.25      196.03      5.71 o 
  -4   5  13        1.81        3.78      1.37 o 
  -3   5  13        9.44       10.17      1.43 o 
  -2   5  13       19.55       14.39      1.23 o 
  -1   5  13       58.58       54.14      2.24 o 
   0   5  13       12.37       12.61      1.15 o 
   1   5  13        0.39        0.39      0.86 o 
   2   5  13       22.36       26.69      2.16 o 
   3   5  13       30.96       32.08      2.24 o 
   4   5  13       33.92       41.73      3.03 o 
   5   5  13       26.14       33.88      2.39 o 
   6   5  13        0.35       -0.52      1.92 o 
  -9   6  13        6.69        9.26      2.03 o 
  -8   6  13       77.54       76.25      3.96 o 
  -7   6  13       39.38       49.31      2.34 o 
  -6   6  13        2.97        2.64      1.24 o 
  -5   6  13      120.69      126.25      2.90 o 
  -4   6  13       46.33       39.79      2.25 o 
  -3   6  13       40.70       32.54      1.90 o 
  -2   6  13        0.48        0.48      1.00 o 
  -1   6  13        1.32        0.55      0.99 o 
   0   6  13       38.85       42.20      2.68 o 
   1   6  13       39.60       47.11      4.21 o 
   2   6  13       37.66       40.11      2.53 o 
   3   6  13       11.84       11.60      1.66 o 
   4   6  13        3.03        2.20      1.36 o 
   5   6  13       17.56       13.43      1.44 o 
  -8   7  13        0.31        1.54      1.86 o 
  -7   7  13        0.08       -0.74      1.66 o 
  -6   7  13        6.49        5.35      1.31 o 
  -5   7  13       56.94       61.81      2.41 o 
  -4   7  13       18.36       16.62      1.73 o 
  -3   7  13       12.72        6.35      1.22 o 
  -2   7  13        5.00        5.42      1.32 o 
  -1   7  13       15.19       20.29      1.44 o 
   0   7  13        0.54        0.78      1.02 o 
   1   7  13        0.29        0.68      1.38 o 
   2   7  13        0.16        0.46      1.39 o 
   3   7  13       18.23       22.35      1.88 o 
   4   7  13        9.71       13.26      1.72 o 
   5   7  13        1.58       -1.43      1.43 o 
  -8   8  13        5.41        7.02      1.92 o 
  -7   8  13       15.14       15.74      2.07 o 
  -6   8  13        7.19        7.84      1.45 o 
  -5   8  13       12.48       10.96      1.45 o 
  -4   8  13       29.57       33.15      2.32 o 
  -3   8  13       12.83       20.24      1.55 o 
  -2   8  13        1.54        1.21      1.12 o 
  -1   8  13       34.33       29.62      1.93 o 
   0   8  13        1.56        2.22      1.11 o 
   1   8  13        0.12       -0.95      1.33 o 
   2   8  13       28.82       23.62      1.96 o 
   3   8  13        5.12        4.32      1.76 o 
   4   8  13        0.06        2.03      1.53 o 
  -7   9  13        0.17        0.63      2.05 o 
  -6   9  13        7.38        4.70      1.78 o 
  -5   9  13        0.95        0.06      1.21 o 
  -4   9  13        0.16       -0.13      1.27 o 
  -3   9  13        1.84        1.72      1.25 o 
  -2   9  13        0.25       -0.08      1.16 o 
  -1   9  13        3.74        1.55      1.14 o 
   0   9  13        0.02        0.52      1.53 o 
   1   9  13        0.52       -0.33      1.62 o 
   2   9  13        0.02       -0.22      1.52 o 
   3   9  13        1.05        2.00      1.53 o 
  -6  10  13       19.94       19.17      2.35 o 
  -5  10  13        2.17        2.62      2.66 o 
  -4  10  13        9.84       10.92      1.49 o 
  -3  10  13        6.32        8.87      1.40 o 
  -2  10  13        2.99        3.93      1.24 o 
  -1  10  13        4.65        4.39      1.65 o 
   0  10  13        2.60        1.64      1.48 o 
   1  10  13        0.05        0.38      1.57 o 
   2  10  13       13.97       11.25      1.82 o 
  -5  11  13       23.24       21.99      2.45 o 
  -4  11  13       16.97       20.06      1.53 o 
  -3  11  13        2.91        2.94      1.31 o 
  -2  11  13        4.03        4.13      1.35 o 
  -1  11  13       18.51       17.47      2.06 o 
   0  11  13       10.41        9.87      2.42 o 
   1  11  13        0.07        0.49      1.54 o 
  -2  12  13        4.31        6.37      1.82 o 
  -1  12  13        0.42        0.05      2.31 o 
 -10   0  14        0.68        1.67      2.23 o 
  -9   0  14        8.60        7.31      2.49 o 
  -8   0  14       31.21       34.69      3.51 o 
  -7   0  14       23.11       19.70      1.76 o 
  -6   0  14        8.40        6.86      1.35 o 
  -5   0  14        2.63        2.59      1.17 o 
  -4   0  14       32.07       39.71      3.33 o 
  -3   0  14       11.46       12.72      2.21 o 
  -2   0  14        1.38        2.56      1.87 o 
  -1   0  14       24.75       17.54      2.33 o 
   0   0  14      247.88      245.30      5.61 o 
   1   0  14       19.57       27.18      3.02 o 
   2   0  14      118.64      119.41      3.01 o 
   3   0  14        1.99        0.61      1.17 o 
   4   0  14       22.96       18.82      2.63 o 
   5   0  14        2.16        5.94      2.34 o 
   6   0  14        5.84        7.80      2.44 o 
 -10   1  14       12.36       16.63      3.00 o 
  -9   1  14        0.04       -0.21      1.18 o 
  -8   1  14        9.86       10.13      1.52 o 
  -7   1  14        0.15        0.41      1.08 o 
  -6   1  14        3.79        1.94      1.09 o 
  -5   1  14        8.89        5.03      1.04 o 
  -4   1  14       65.64       61.36      2.64 o 
  -3   1  14        0.13       -0.18      1.19 o 
  -2   1  14      167.42      176.99      4.93 o 
  -1   1  14       91.36       92.58      2.89 o 
   0   1  14       60.99       66.55      3.79 o 
   1   1  14        3.56        3.44      1.24 o 
   2   1  14       24.99       22.22      2.00 o 
   3   1  14        1.28       -0.14      0.86 o 
   4   1  14       25.88       31.55      1.82 o 
   5   1  14       12.96       13.01      1.67 o 
   6   1  14        0.04       -0.43      1.67 o 
 -10   2  14        3.10        2.59      1.83 o 
  -9   2  14        1.46        1.43      1.23 o 
  -8   2  14        3.69        3.65      1.25 o 
  -7   2  14        1.91        0.97      1.13 o 
  -6   2  14        2.79        4.40      1.12 o 
  -5   2  14        8.75       11.07      1.28 o 
  -4   2  14       24.97       23.79      2.59 o 
  -3   2  14      163.86      158.52      9.45 o 
  -2   2  14        9.15        8.61      2.04 o 
  -1   2  14       53.14       55.44      2.40 o 
   0   2  14        5.18        3.54      1.28 o 
   1   2  14        1.66        0.37      0.87 o 
   2   2  14        5.24        3.68      0.90 o 
   3   2  14        0.00       -0.32      0.99 o 
   4   2  14        1.36        2.36      1.12 o 
   5   2  14       11.00       14.72      1.76 o 
  -9   3  14        0.06       -1.56      1.56 o 
  -8   3  14        0.35        0.16      1.20 o 
  -7   3  14        0.04       -0.01      1.10 o 
  -6   3  14        2.00        2.61      1.16 o 
  -5   3  14       23.40       24.64      1.93 o 
  -4   3  14       27.81       26.47      2.18 o 
  -3   3  14        5.08       11.23      2.93 o 
  -2   3  14        3.71        3.81      1.27 o 
  -1   3  14        2.87        0.51      1.17 o 
   0   3  14        1.27        3.86      1.04 o 
   1   3  14        0.38       -0.36      0.89 o 
   2   3  14        3.10        2.47      1.01 o 
   3   3  14        1.14        0.54      1.22 o 
   4   3  14        0.03       -1.04      1.04 o 
   5   3  14        0.01        0.45      1.35 o 
  -9   4  14        0.06       -1.29      1.62 o 
  -8   4  14        0.39        2.45      1.27 o 
  -7   4  14        7.18        9.84      1.46 o 
  -6   4  14        4.42        5.37      1.31 o 
  -5   4  14        0.00        1.57      1.26 o 
  -4   4  14        4.86        3.29      1.37 o 
  -3   4  14        0.29       -0.30      1.17 o 
  -2   4  14       25.39       17.91      1.68 o 
  -1   4  14       23.49       16.45      1.24 o 
   0   4  14        1.33        1.29      0.94 o 
   1   4  14        0.08        0.72      0.93 o 
   2   4  14       10.35        9.02      1.47 o 
   3   4  14        5.86        5.64      2.76 o 
   4   4  14        1.34        0.19      1.34 o 
   5   4  14        0.27        1.36      1.85 o 
  -9   5  14        1.79       -0.35      1.64 o 
  -8   5  14        0.41        1.52      1.64 o 
  -7   5  14        7.27        6.57      1.39 o 
  -6   5  14       24.90       25.31      1.70 o 
  -5   5  14       47.54       52.98      3.38 o 
  -4   5  14        1.89        6.13      1.48 o 
  -3   5  14        2.69        0.29      1.74 o 
  -2   5  14       72.55       72.14      2.22 o 
  -1   5  14       27.55       25.60      1.60 o 
   0   5  14       20.29       21.73      1.46 o 
   1   5  14       37.06       29.83      1.70 o 
   2   5  14        0.74        2.73      1.35 o 
   3   5  14       28.95       27.28      2.25 o 
   4   5  14       10.78        7.64      1.51 o 
   5   5  14        0.13       -0.22      1.46 o 
  -8   6  14       13.99       14.33      2.09 o 
  -7   6  14       11.32       14.24      1.51 o 
  -6   6  14        0.91       -0.33      1.11 o 
  -5   6  14       14.77       10.76      1.41 o 
  -4   6  14       10.13       11.54      1.65 o 
  -3   6  14       59.26       59.70      2.53 o 
  -2   6  14        9.64       14.29      1.34 o 
  -1   6  14       16.33       13.26      1.31 o 
   0   6  14       11.48       13.95      1.28 o 
   1   6  14       35.17       31.55      2.38 o 
   2   6  14        7.70        6.40      1.52 o 
   3   6  14        0.96        1.12      2.07 o 
   4   6  14        2.50        1.81      1.48 o 
  -8   7  14        0.75        1.70      1.80 o 
  -7   7  14        3.31        5.58      1.93 o 
  -6   7  14       55.20       56.83      2.65 o 
  -5   7  14      131.37      145.40      3.22 o 
  -4   7  14       24.38       27.88      2.39 o 
  -3   7  14       10.56        9.88      1.47 o 
  -2   7  14       69.95       67.91      2.31 o 
  -1   7  14      164.25      159.74      3.17 o 
   0   7  14       50.79       45.69      3.34 o 
   1   7  14        7.00        6.53      1.63 o 
   2   7  14        5.23        4.54      1.50 o 
   3   7  14        3.11        2.69      1.50 o 
   4   7  14       12.39       13.94      1.81 o 
  -7   8  14       12.50       10.65      1.91 o 
  -6   8  14        0.02        0.07      1.26 o 
  -5   8  14       12.85       13.30      1.55 o 
  -4   8  14      117.01      117.43      3.43 o 
  -3   8  14       68.37       78.39      2.49 o 
  -2   8  14        2.65        5.09      1.24 o 
  -1   8  14        2.09        2.18      1.19 o 
   0   8  14       37.12       34.87      2.51 o 
   1   8  14       25.89       29.11      2.44 o 
   2   8  14        7.02        5.61      1.65 o 
   3   8  14        0.16       -1.36      1.64 o 
  -6   9  14        0.65        0.82      1.75 o 
  -5   9  14       26.87       22.31      2.11 o 
  -4   9  14       37.62       40.32      3.08 o 
  -3   9  14       16.86       14.14      1.47 o 
  -2   9  14       52.38       60.37      3.46 o 
  -1   9  14       33.56       39.21      2.12 o 
   0   9  14       13.46       11.43      2.02 o 
   1   9  14        0.04       -0.18      1.46 o 
   2   9  14       16.55       16.24      1.91 o 
  -5  10  14       21.82       27.81      1.93 o 
  -4  10  14       36.35       40.12      2.22 o 
  -3  10  14       28.24       32.28      2.13 o 
  -2  10  14        6.86        8.05      1.45 o 
  -1  10  14        4.13        5.97      1.78 o 
   0  10  14       28.24       25.90      2.13 o 
   1  10  14        8.99        8.98      2.83 o 
  -4  11  14        0.14        0.36      2.16 o 
  -3  11  14        3.63        6.45      1.48 o 
  -2  11  14        6.12        9.67      1.46 o 
  -1  11  14        4.65        5.64      1.80 o 
  -9   1  15        1.23       -0.48      1.48 o 
  -8   1  15        6.12        6.32      1.58 o 
  -7   1  15       24.59       20.77      1.58 o 
  -6   1  15        4.40        3.02      1.15 o 
  -5   1  15        0.34        0.97      1.01 o 
  -4   1  15        0.08        1.17      1.28 o 
  -3   1  15       21.68       19.89      4.99 o 
  -2   1  15        0.23        3.18      1.31 o 
  -1   1  15       81.18       81.64      2.87 o 
   0   1  15        2.94        2.21      1.75 o 
   1   1  15       22.81       20.90      1.71 o 
   2   1  15       34.54       32.88      1.79 o 
   3   1  15        2.18        0.98      1.07 o 
   4   1  15        0.91       -0.10      1.37 o 
   5   1  15        0.00       -0.66      2.25 o 
  -9   2  15        5.73        4.35      1.48 o 
  -8   2  15       47.07       45.80      2.58 o 
  -7   2  15       15.23       14.34      1.46 o 
  -6   2  15       36.44       31.53      1.92 o 
  -5   2  15       35.24       34.90      2.00 o 
  -4   2  15       12.54       15.72      1.75 o 
  -3   2  15       19.50       15.97      1.65 o 
  -2   2  15       10.73       16.17      1.60 o 
  -1   2  15      114.39      111.15      2.98 o 
   0   2  15       24.07       34.94      2.12 o 
   1   2  15       20.80       21.31      1.36 o 
   2   2  15        1.58        2.49      0.99 o 
   3   2  15       49.66       46.29      3.26 o 
   4   2  15        6.06        4.50      1.18 o 
   5   2  15        4.61        6.24      1.61 o 
  -9   3  15        0.31        1.08      2.55 o 
  -8   3  15       10.99       12.79      1.49 o 
  -7   3  15       21.47       23.71      1.73 o 
  -6   3  15       58.03       64.99      2.38 o 
  -5   3  15       77.96       79.05      2.97 o 
  -4   3  15        4.01        5.29      1.54 o 
  -3   3  15       46.85       49.91      2.42 o 
  -2   3  15       15.60       25.75      1.99 o 
  -1   3  15        4.55        6.34      1.43 o 
   0   3  15        7.92        7.02      1.12 o 
   1   3  15        6.25        7.05      1.12 o 
   2   3  15       49.70       49.38      2.41 o 
   3   3  15       68.05       58.74      3.47 o 
   4   3  15        8.09        7.20      1.57 o 
  -9   4  15       14.00       11.84      3.02 o 
  -8   4  15       14.06       14.40      1.64 o 
  -7   4  15       20.73       21.31      1.70 o 
  -6   4  15        1.17        0.40      1.16 o 
  -5   4  15      169.39      179.79      7.27 o 
  -4   4  15       90.54       96.02      3.14 o 
  -3   4  15        5.20        4.57      1.46 o 
  -2   4  15       12.70        8.01      1.43 o 
  -1   4  15       39.75       40.52      1.81 o 
   0   4  15       36.64       39.65      1.86 o 
   1   4  15       40.66       47.13      1.93 o 
   2   4  15       41.11       46.66      2.51 o 
   3   4  15        4.84        4.97      1.59 o 
   4   4  15       36.36       37.29      3.28 o 
  -8   5  15        3.03        2.90      1.71 o 
  -7   5  15       41.13       40.65      2.33 o 
  -6   5  15       58.76       66.87      2.55 o 
  -5   5  15        4.07        2.55      1.63 o 
  -4   5  15        1.47        0.84      1.37 o 
  -3   5  15        0.01        1.18      1.32 o 
  -2   5  15       54.80       53.74      2.44 o 
  -1   5  15       38.65       38.34      1.88 o 
   0   5  15       16.80       19.29      1.41 o 
   1   5  15        1.66        2.65      1.42 o 
   2   5  15       30.78       25.74      2.00 o 
   3   5  15       36.88       34.11      2.36 o 
   4   5  15        3.08        0.79      1.99 o 
  -8   6  15       10.29       13.05      2.22 o 
  -7   6  15        3.68        6.27      1.43 o 
  -6   6  15       24.29       22.88      2.80 o 
  -5   6  15       11.37       11.37      1.79 o 
  -4   6  15        0.21        0.22      1.37 o 
  -3   6  15       31.67       34.00      2.31 o 
  -2   6  15       11.65       10.69      1.36 o 
  -1   6  15        3.50        1.45      1.10 o 
   0   6  15       56.44       56.87      2.15 o 
   1   6  15       76.91       87.56      2.99 o 
   2   6  15       11.66       11.62      1.65 o 
   3   6  15        2.19        3.28      1.52 o 
  -7   7  15        1.61       -0.56      1.75 o 
  -6   7  15        0.18       -0.20      1.40 o 
  -5   7  15        1.16        0.15      1.25 o 
  -4   7  15        0.50        1.11      1.47 o 
  -3   7  15        5.24        4.70      1.22 o 
  -2   7  15       12.82       10.56      1.35 o 
  -1   7  15        6.31        7.92      1.27 o 
   0   7  15       10.10       10.23      1.68 o 
   1   7  15        1.49        3.13      1.54 o 
   2   7  15       15.75       19.76      1.96 o 
   3   7  15        2.63        1.56      1.56 o 
  -7   8  15        2.37        2.51      1.81 o 
  -6   8  15        0.34       -0.09      1.68 o 
  -5   8  15        1.35        0.34      1.28 o 
  -4   8  15        2.56        3.83      2.50 o 
  -3   8  15        7.99        6.26      1.39 o 
  -2   8  15        1.21       -0.04      1.20 o 
  -1   8  15        0.27       -0.97      1.09 o 
   0   8  15        0.40       -0.86      1.53 o 
   1   8  15        5.73        6.45      1.66 o 
   2   8  15        1.67        0.17      1.58 o 
  -6   9  15        1.45        1.66      1.70 o 
  -5   9  15       17.17       14.74      2.68 o 
  -4   9  15       17.85       15.76      1.97 o 
  -3   9  15        0.04        0.28      1.54 o 
  -2   9  15        2.09        1.50      1.29 o 
  -1   9  15        0.99        0.22      1.57 o 
   0   9  15        0.83        0.67      1.53 o 
   1   9  15        0.06       -0.16      1.52 o 
  -4  10  15        2.24        2.62      1.38 o 
  -3  10  15        7.13        6.60      1.55 o 
  -2  10  15        1.91        2.45      1.35 o 
  -1  10  15        1.49        0.32      1.66 o 
   0  10  15        1.62        0.57      2.20 o 
  -9   0  16       12.24       10.06      2.78 o 
  -8   0  16       14.37       15.34      2.91 o 
  -7   0  16        5.98        6.75      2.38 o 
  -6   0  16      124.01      110.67      4.58 o 
  -5   0  16      105.63      103.03      4.43 o 
  -4   0  16        6.03        5.85      2.12 o 
  -3   0  16        0.08       -0.99      1.91 o 
  -2   0  16        8.35        4.28      2.04 o 
  -1   0  16       75.81       72.79      4.03 o 
   0   0  16      100.73       88.98      4.10 o 
   1   0  16        1.79       -1.70      1.70 o 
   2   0  16        0.37       -1.76      1.76 o 
   3   0  16       18.20       21.41      1.83 o 
   4   0  16       19.49       21.07      2.75 o 
  -9   1  16        0.35        0.61      1.60 o 
  -8   1  16       31.98       30.58      2.41 o 
  -7   1  16       57.52       64.87      2.87 o 
  -6   1  16        4.91        6.93      1.30 o 
  -5   1  16       11.36       12.89      1.95 o 
  -4   1  16       12.65       16.18      1.78 o 
  -3   1  16        9.63        8.90      1.61 o 
  -2   1  16        4.54        3.48      1.39 o 
  -1   1  16       11.52       11.33      1.60 o 
   0   1  16        0.45        2.86      1.36 o 
   1   1  16        5.59        6.44      1.54 o 
   2   1  16        1.89        2.84      1.96 o 
   3   1  16       11.30       15.56      1.67 o 
   4   1  16        0.61        3.48      1.49 o 
  -8   2  16        0.15       -0.50      1.22 o 
  -7   2  16        0.87       -0.75      1.45 o 
  -6   2  16        3.97        5.42      1.24 o 
  -5   2  16       64.91       64.78      4.34 o 
  -4   2  16       82.64       78.76      6.28 o 
  -3   2  16       10.91       10.29      1.55 o 
  -2   2  16       65.42       58.96      2.57 o 
  -1   2  16       22.03       25.41      2.21 o 
   0   2  16       15.77       17.17      1.79 o 
   1   2  16        1.16        0.86      1.27 o 
   2   2  16        6.26        4.81      1.91 o 
   3   2  16        1.17        0.86      1.92 o 
   4   2  16       12.13       17.09      2.73 o 
  -8   3  16        6.26        9.15      1.49 o 
  -7   3  16        0.03        0.60      1.20 o 
  -6   3  16        9.53       10.44      1.49 o 
  -5   3  16        2.73        3.07      1.47 o 
  -4   3  16      106.05      107.54      6.73 o 
  -3   3  16       47.64       52.84      2.49 o 
  -2   3  16        3.87        1.39      1.38 o 
  -1   3  16       20.29       23.23      2.00 o 
   0   3  16       44.23       45.02      2.46 o 
   1   3  16       15.34       18.98      1.42 o 
   2   3  16        0.04       -0.43      1.24 o 
   3   3  16        0.00        1.53      2.04 o 
   4   3  16        0.20       -1.84      1.84 o 
  -8   4  16        0.12        0.30      1.32 o 
  -7   4  16        1.09        1.16      1.30 o 
  -6   4  16       11.62       13.98      1.59 o 
  -5   4  16        2.47        2.26      1.57 o 
  -4   4  16       25.27       25.26      2.07 o 
  -3   4  16       10.93        8.43      1.69 o 
  -2   4  16        5.22        3.24      1.40 o 
  -1   4  16        5.19        6.16      1.42 o 
   0   4  16        0.56       -0.53      1.00 o 
   1   4  16        0.95        0.54      1.00 o 
   2   4  16        2.33        0.60      1.31 o 
   3   4  16        0.70       -0.66      2.08 o 
  -8   5  16        0.06       -0.39      1.32 o 
  -7   5  16        0.30        1.46      1.40 o 
  -6   5  16        7.41        9.74      1.50 o 
  -5   5  16       38.46       38.64      2.61 o 
  -4   5  16        3.08        1.59      1.48 o 
  -3   5  16        8.45        8.95      1.65 o 
  -2   5  16        0.00        0.22      1.29 o 
  -1   5  16        8.34        5.18      1.18 o 
   0   5  16       28.41       26.56      1.61 o 
   1   5  16        7.44        8.15      1.58 o 
   2   5  16        0.17       -1.38      1.38 o 
   3   5  16        3.30        4.70      1.54 o 
  -7   6  16        5.15        6.01      1.53 o 
  -6   6  16       24.09       25.85      1.92 o 
  -5   6  16       20.47       20.12      2.02 o 
  -4   6  16       15.59       10.93      1.80 o 
  -3   6  16        4.60        1.94      1.44 o 
  -2   6  16        0.77       -0.06      1.05 o 
  -1   6  16        5.01        2.22      1.15 o 
   0   6  16       15.04       16.17      1.44 o 
   1   6  16        5.39        5.14      1.75 o 
   2   6  16        0.91        0.43      1.40 o 
  -6   7  16        9.00        7.14      1.51 o 
  -5   7  16        0.05        0.55      1.64 o 
  -4   7  16        5.06        5.78      1.71 o 
  -3   7  16        2.12        0.10      1.41 o 
  -2   7  16        9.99        8.44      1.39 o 
  -1   7  16        8.55        6.80      1.31 o 
   0   7  16        1.80        2.81      1.64 o 
   1   7  16        1.21        0.01      1.51 o 
   2   7  16        2.05        3.07      1.61 o 
  -5   8  16       33.46       27.21      2.01 o 
  -4   8  16       23.00       25.23      2.31 o 
  -3   8  16       10.21       13.22      1.49 o 
  -2   8  16        1.72        1.82      1.29 o 
  -1   8  16       27.15       28.36      3.03 o 
   0   8  16       11.81       11.83      1.89 o 
   1   8  16        8.09        9.16      1.75 o 
  -4   9  16        0.81        1.05      1.56 o 
  -3   9  16       19.46       20.30      2.42 o 
  -2   9  16       18.20       20.71      1.70 o 
  -1   9  16        0.09        0.40      1.60 o 
  -8   1  17       11.86       12.24      2.03 o 
  -7   1  17        0.23        1.50      1.53 o 
  -6   1  17        1.87        0.21      1.46 o 
  -5   1  17        6.21        5.10      1.52 o 
  -4   1  17        0.98        0.07      1.31 o 
  -3   1  17        0.07       -0.02      1.41 o 
  -2   1  17        3.40        4.64      1.51 o 
  -1   1  17        0.59        0.98      1.39 o 
   0   1  17        1.67        0.90      1.48 o 
   1   1  17        3.76        3.55      1.44 o 
   2   1  17        0.97       -0.93      1.37 o 
   3   1  17        0.18       -0.17      1.90 o 
  -8   2  17        3.90        6.28      1.78 o 
  -7   2  17        5.70        6.40      1.46 o 
  -6   2  17       11.85       13.88      1.55 o 
  -5   2  17        2.22        1.34      1.40 o 
  -4   2  17        5.11        5.85      1.55 o 
  -3   2  17        3.47        4.34      1.89 o 
  -2   2  17       36.76       30.94      2.32 o 
  -1   2  17       62.21       53.65      2.60 o 
   0   2  17       37.27       41.26      2.41 o 
   1   2  17        0.04        1.13      2.38 o 
   2   2  17        7.19        4.49      2.03 o 
   3   2  17        1.52        2.38      2.02 o 
  -8   3  17       15.70       19.06      2.22 o 
  -7   3  17        0.03        0.00      1.25 o 
  -6   3  17        0.45        0.58      1.25 o 
  -5   3  17        0.22       -0.88      1.62 o 
  -4   3  17        4.09        0.87      1.48 o 
  -3   3  17       42.96       39.80      2.55 o 
  -2   3  17        9.29       11.64      1.72 o 
  -1   3  17        0.00        0.12      1.39 o 
   0   3  17        0.95        0.40      1.34 o 
   1   3  17       19.23       20.58      3.21 o 
   2   3  17        3.06        1.84      2.00 o 
   3   3  17        0.01       -1.23      1.82 o 
  -7   4  17        2.56        1.64      1.35 o 
  -6   4  17        0.77        0.96      1.31 o 
  -5   4  17       14.13       12.79      1.87 o 
  -4   4  17       39.74       43.94      2.62 o 
  -3   4  17        3.16        5.86      1.83 o 
  -2   4  17       23.51       18.24      1.91 o 
  -1   4  17       25.25       20.97      2.54 o 
   0   4  17       46.43       42.37      2.44 o 
   1   4  17       22.11       18.01      1.79 o 
   2   4  17        8.16        7.06      2.50 o 
  -7   5  17       30.92       40.99      5.11 o 
  -6   5  17        0.29        2.78      1.41 o 
  -5   5  17        0.55        0.10      1.47 o 
  -4   5  17        1.33        2.82      1.49 o 
  -3   5  17       40.50       42.70      2.78 o 
  -2   5  17       20.43       19.78      1.89 o 
  -1   5  17        0.07        1.29      1.39 o 
   0   5  17        1.85        0.36      1.10 o 
   1   5  17       12.86       12.90      1.76 o 
   2   5  17        8.86        6.63      1.94 o 
  -6   6  17        1.16        1.34      1.33 o 
  -5   6  17        2.32        3.45      1.78 o 
  -4   6  17       15.22       19.41      2.14 o 
  -3   6  17        3.08        0.92      1.54 o 
  -2   6  17        0.00        0.05      1.44 o 
  -1   6  17       12.24       10.19      1.57 o 
   0   6  17       18.11       12.24      1.86 o 
   1   6  17        2.00        1.89      1.49 o 
  -5   7  17        0.50       -0.26      1.55 o 
  -4   7  17        7.27        7.72      2.20 o 
  -3   7  17       12.42       14.47      1.91 o 
  -2   7  17        9.18       14.22      1.50 o 
  -1   7  17        2.06        0.90      1.17 o 
   0   7  17        5.76        6.22      1.70 o 
  -3   8  17        0.87       -0.48      1.54 o 
  -2   8  17        0.14       -0.67      1.29 o 
  -7   0  18       30.00       26.11      3.32 o 
  -6   0  18       48.74       43.80      3.63 o 
  -5   0  18       43.39       42.05      3.73 o 
  -4   0  18        0.20       -0.95      1.82 o 
  -3   0  18       13.59       14.99      2.52 o 
  -2   0  18       46.76       69.56      3.93 o 
  -1   0  18       36.56       48.57      3.72 o 
   0   0  18        6.13        7.88      2.41 o 
   1   0  18        1.34        0.65      2.00 o 
   2   0  18       25.86       29.20      3.45 o 
  -7   1  18       32.81       29.15      2.48 o 
  -6   1  18        0.44        4.19      1.73 o 
  -5   1  18       39.89       33.67      2.41 o 
  -4   1  18       41.91       45.26      3.94 o 
  -3   1  18        8.34       11.34      1.67 o 
  -2   1  18        0.01        0.43      1.40 o 
  -1   1  18       20.66       20.37      2.02 o 
   0   1  18       19.17       22.35      1.97 o 
   1   1  18       15.34       22.18      2.04 o 
   2   1  18       11.69       10.89      2.47 o 
  -7   2  18        5.88       10.91      2.08 o 
  -6   2  18       54.38       55.96      2.89 o 
  -5   2  18       28.53       28.08      2.37 o 
  -4   2  18        7.40       10.50      2.20 o 
  -3   2  18       16.92       13.33      1.77 o 
  -2   2  18       12.05       13.60      1.72 o 
  -1   2  18       14.73       19.86      2.90 o 
   0   2  18        1.79        2.56      2.12 o 
   1   2  18        0.13        1.26      1.47 o 
  -6   3  18        1.67        1.09      1.31 o 
  -5   3  18       34.17       32.12      2.45 o 
  -4   3  18       31.77       29.02      2.33 o 
  -3   3  18        1.88        2.15      1.43 o 
  -2   3  18        0.49       -1.35      1.35 o 
  -1   3  18        5.27        4.69      1.62 o 
   0   3  18        2.09        0.38      1.44 o 
   1   3  18        0.87        1.84      2.08 o 
  -6   4  18       10.17       11.52      1.62 o 
  -5   4  18        4.12        4.27      1.77 o 
  -4   4  18        4.31        3.33      1.54 o 
  -3   4  18        2.15        0.98      1.50 o 
  -2   4  18        1.26        0.15      1.38 o 
  -1   4  18        1.88       -0.81      1.43 o 
   0   4  18        0.01        1.16      1.37 o 
   1   4  18        2.81        4.74      2.28 o 
  -5   5  18        0.18       -0.59      1.63 o 
  -4   5  18        0.19       -0.17      1.50 o 
  -3   5  18        1.13        0.24      1.56 o 
  -2   5  18        0.40        0.48      1.45 o 
  -1   5  18        1.76        2.12      1.57 o 
   0   5  18        0.76        1.72      2.14 o 
  -4   6  18        0.45       -0.36      1.60 o 
  -3   6  18        0.22        0.56      2.28 o 
  -2   6  18        0.30        0.51      1.46 o 
  -1   6  18        0.47        0.42      1.52 o 
  -5   1  19        0.28       -0.30      1.47 o 
  -4   1  19        0.02       -0.16      1.55 o 
  -3   1  19        1.68        0.91      2.05 o 
  -2   1  19        0.09        0.05      1.51 o 
  -1   1  19        0.00        0.68      1.58 o 
   0   1  19        0.83        1.77      1.58 o 
  -5   2  19        0.61        0.88      1.56 o 
  -4   2  19        3.44        4.03      1.56 o 
  -3   2  19        0.01        0.24      1.45 o 
  -2   2  19        2.30        3.24      1.60 o 
  -1   2  19        9.22        6.63      3.14 o 
   0   2  19        1.07       -1.07      1.49 o 
  -5   3  19        3.35        3.78      1.76 o 
  -4   3  19       15.88       18.13      2.15 o 
  -3   3  19        2.16       -0.23      1.61 o 
  -2   3  19        0.93        0.89      1.53 o 
  -1   3  19        2.42        3.22      1.69 o 
  -4   4  19        0.03        0.52      2.19 o 
  -3   4  19       12.67       10.69      1.84 o 
  -2   4  19        7.61        7.02      1.85 o 
                                                 
